# Supplementary material for: Drivers of Lassa fever in an endemic area of southwestern Nigeria (2017–2021): An epidemiological study
Source: PLoS One. 2025 Jun 25;20(6):e0327143. doi: 10.1371/journal.pone.0327143 (PMC12193570; doi:10.1371/journal.pone.0327143)
Supplement: S1 File — (XLSX) [file pone.0327143.s001.xlsx]

## Sheet: Sheet1
S/N	Year	AGE	SEX	DATE OF ONSET	DATE SEEN AT H/F	Lag Period (in days)	RESULT	OUTCOME (DEAD/ALIVE)
1	2017	23	M	2017-01-01	2017-01-08	7	POSITIVE	DEAD
2	2017	66	M	2017-01-02	2017-01-12	10	NEGATIVE	DEAD
3	2017	27	M	2016-12-29	2017-01-03	5	NEGATIVE	ALIVE
4	2017	66	M	2017-01-08	2017-01-14	6	POSITIVE	DEAD
5	2017	13	M	2017-01-12	2017-01-19	7	NEGATIVE	ALIVE
6	2017	60	F	2017-01-05	2017-01-17	12	NEGATIVE	ALIVE
7	2017	24	M	2017-01-01	2017-01-16	15	NEGATIVE	ALIVE
8	2017	49	M	2017-01-06	2017-01-22	16	NEGATIVE	ALIVE
9	2017	42	F	2017-01-02	2017-01-02	0	NEGATIVE	ALIVE
10	2017	45	F	2017-01-11	2017-01-23	12	POSITIVE	DEAD
11	2017	21	M	2017-01-09	2017-01-19	10	NEGATIVE	ALIVE
12	2017	50	M	2017-01-22	2017-01-29	7	NEGATIVE	DEAD
13	2017	2MTHS	M	2017-01-30	2017-01-31	0	POSITIVE	ALIVE
14	2017	46	M	2017-01-31	2017-02-02	2	POSITIVE	ALIVE
15	2017	35	F	2017-01-30	2017-01-30	0	POSITIVE	ALIVE
16	2017	18	F	2017-02-03	2017-02-05	2	NEGATIVE	ALIVE
17	2017	25	M	2017-02-06	2017-02-10	4	POSITIVE	ALIVE
18	2017	25	F	2017-01-28	2017-01-30	2	POSITIVE	ALIVE
19	2017	32	M	2017-02-07	2017-02-14	7	NEGATIVE	ALIVE
20	2017	39	M	2017-02-07	2017-02-09	2	NEGATIVE	ALIVE
21	2017	26	M	2017-02-07	2017-02-13	6	POSITIVE	ALIVE
22	2017	42	F	2017-02-08	2017-02-15	7	POSITIVE	DEAD
23	2017	41	M	2017-02-03	2017-02-12	9	POSITIVE	ALIVE
24	2017	42	F	2017-02-07	2017-02-21	14	NEGATIVE	ALIVE
25	2017	25	M	2017-02-15	2017-02-23	8	POSITIVE	ALIVE
26	2017	31	M	2017-02-23	2017-02-26	3	NEGATIVE	ALIVE
27	2017	12	F	2017-02-26	2017-02-27	1	NEGATIVE	ALIVE
28	2017	22	M	2017-02-27	2017-03-01	2	POSITIVE	ALIVE
29	2017	46	F	2017-02-22	2017-03-01	9	NEGATIVE	ALIVE
30	2017	47	M	2017-02-25	2017-03-01	4	POSITIVE	ALIVE
31	2017	37	F	2017-03-01	2017-03-04	3	POSITIVE	ALIVE
32	2017	83	F	2017-03-01	2017-03-01	0	POSITIVE	ALIVE
33	2017	3	F	2017-03-15	2017-03-15	0	NEGATIVE	ALIVE
34	2017	35	F	2017-03-09	2017-03-10	1	NEGATIVE	ALIVE
35	2017	30	M	2017-03-15	2017-03-15	0	NEGATIVE	ALIVE
36	2017	84	M	2017-03-15	2017-03-15	0	POSITIVE	ALIVE
37	2017	30	F	2017-03-16	2017-03-20	4	NEGATIVE	ALIVE
38	2017	19	F	2017-03-08	2017-03-22	14	NEGATIVE	ALIVE
39	2017	30	M	2017-02-10	2017-03-11	1	NEGATIVE	ALIVE
40	2017	35	F	2017-03-11	2017-03-11	0	NEGATIVE	ALIVE
41	2017	43	M	2017-03-13	2017-03-13	0	NEGATIVE	ALIVE
42	2017	15	F	2017-03-07	2017-03-13	6	NEGATIVE	ALIVE
43	2017	40	M	2017-03-13	2017-03-14	1	NEGATIVE	ALIVE
44	2017	24	F	2017-03-15	2017-03-15	0	NEGATIVE	ALIVE
45	2017	24	F	2017-03-15	2017-03-15	0	NEGATIVE	ALIVE
46	2017	4	M	2017-03-10	2017-03-17	6	NEGATIVE	ALIVE
47	2017	44	M	2017-03-16	2017-03-16	0	NEGATIVE	ALIVE
48	2017	62	M	2017-03-15	2017-03-17	2	NEGATIVE	ALIVE
49	2017	15	F	2017-03-16	2017-03-18	2	NEGATIVE	ALIVE
50	2017	32	F	2017-03-16	2017-03-18	2	NEGATIVE	ALIVE
51	2017	35	F	2017-03-19	2017-03-20	1	NEGATIVE	ALIVE
52	2017	64	F	2017-03-12	2017-03-22	10	POSITIVE	ALIVE
53	2017	45	M	2017-04-01	2017-04-02	1	NEGATIVE	ALIVE
54	2017	60	F	2017-03-24	2017-03-31	7	NEGATIVE	ALIVE
55	2017	80	F	2017-03-28	2017-04-05	8	NEGATIVE	ALIVE
56	2017	35	M	2017-03-25	2017-04-04	10	NEGATIVE	ALIVE
57	2017	35	M	2017-03-27	2017-04-04	8	NEGATIVE	ALIVE
58	2017	70	F	2017-04-03	2017-04-04	1	NEGATIVE	ALIVE
59	2017	60	F	2017-04-05	2017-04-06	1	NEGATIVE	ALIVE
60	2017	70	M	2017-03-27	2017-04-03	9	NEGATIVE	ALIVE
61	2017	21	F	2017-04-04	2017-04-08	4	NEGATIVE	ALIVE
62	2017	65	F	2017-04-07	2017-04-10	3	NEGATIVE	ALIVE
63	2017	60	M	2017-03-15	2017-04-05	21	NEGATIVE	ALIVE
64	2017	31	F	2017-03-31	2017-07-05	5	NEGATIVE	ALIVE
65	2017	29	F	2017-03-30	2017-04-09	10	NEGATIVE	ALIVE
66	2017	36	F	2017-03-26	2017-04-08	13	NEGATIVE	ALIVE
67	2017	27	M	2017-03-02	2017-03-23	21	NEGATIVE	ALIVE
68	2017	36	F	2017-04-03	2017-04-10	7	POSITIVE	DEAD
69	2017	25	F	2017-03-20	2017-03-13	23	NEGATIVE	ALIVE
70	2017	18	M	2017-04-03	2017-04-13	10	NEGATIVE	ALIVE
71	2017	19	M	2017-04-01	2017-04-14	13	NEGATIVE	ALIVE
72	2017	46	M	2017-04-18	2017-04-18	0	NEGATIVE	ALIVE
73	2017	30	M	2017-03-17	2017-04-18	1	NEGATIVE	ALIVE
74	2017	55	M	2017-04-12	2017-04-18	6	NEGATIVE	ALIVE
75	2017	42	M	2017-04-12	2017-04-18	6	NEGATIVE	ALIVE
76	2017	30	F	2017-04-09	2017-04-13	4	NEGATIVE	ALIVE
77	2017	46	M	2017-03-31	2017-04-18	18	NEGATIVE	ALIVE
78	2017	43	M	2017-04-15	2017-04-18	3	NEGATIVE	ALIVE
79	2017	40	f	2017-04-14	2017-04-21	7	NEGATIVE	ALIVE
80	2017	60	M	2017-04-20	2017-04-25	5	NEGATIVE	ALIVE
81	2017	54	M	2017-04-15	2017-04-18	3	NEGATIVE	ALIVE
82	2017	37	F	2017-04-18	2017-04-25	7	NEGATIVE	ALIVE
83	2017	28	F	2017-04-20	2017-04-27	7	POSITIVE	ALIVE
84	2017	72	M	2017-04-01	2017-04-22	21	POSITIVE	ALIVE
85	2017	60	M	2017-04-27	2017-04-27	0	NEGATIVE	DEAD
86	2017	9	F	2017-07-24	2017-05-01	7	NEGATIVE	ALIVE
87	2017	50	F	2017-04-24	2017-05-01	7	NEGATIVE	ALIVE
88	2017	44	M	2017-04-23	2017-04-22	0	NEGATIVE	ALIVE
89	2017	42	F	2017-04-20	2017-04-21	0	NEGATIVE	ALIVE
90	2017	32	F	2017-04-29	2017-04-29	0	NEGATIVE	ALIVE
91	2017	39	M	2017-04-15	2017-04-29	14	NEGATIVE	ALIVE
92	2017	25	M	2017-04-28	2017-04-29	1	NEGATIVE	DEAD
93	2017	32	F	2017-05-03	2017-05-04	1	NEGATIVE	ALIVE
94	2017	29	M	2017-04-28	2017-05-04	7	NEGATIVE	ALIVE
95	2017	64	F	2017-04-19	2017-04-26	7	NEGATIVE	DEAD
96	2017	28	M	2017-04-20	2017-05-03	13	NEGATIVE	ALIVE
97	2017	38	M	2017-04-24	2017-05-08	14	NEGATIVE	ALIVE
98	2017	33	M	2017-04-19	2017-05-04	14	NEGATIVE	ALIVE
99	2017	18	M	2017-04-28	2017-05-05	7	NEGATIVE	ALIVE
100	2017	6	F	2017-05-02	2017-05-09	7	NEGATIVE	ALIVE
101	2017	19	M	2017-05-03	2017-05-09	6	NEGATIVE	ALIVE
102	2017	23	M	2017-04-26	2017-05-10	14	NEGATIVE	ALIVE
103	2017	40	M	2017-05-10	2017-05-12	2	NEGATIVE	ALIVE
104	2017	82	F	2017-05-07	2017-05-14	7	NEGATIVE	ALIVE
105	2017	47	F	2017-05-07	2017-05-09	2	POSITIVE	ALIVE
106	2017	26	M	2017-05-11	2017-05-16	5	POSITIVE	ALIVE
107	2017	32	F	2017-05-08	2017-05-08	0	NEGATIVE	ALIVE
108	2017	59	F	2017-05-12	2017-05-18	4	NEGATIVE	ALIVE
109	2017	54	M	2017-05-05	2017-05-19	14	NEGATIVE	ALIVE
110	2017	48	M	2017-05-14	2017-05-21	7	NEGATIVE	ALIVE
111	2017	30	M	2017-05-18	2017-05-20	2	NEGATIVE	ALIVE
112	2017	42	F	2017-05-15	2017-05-19	4	NEGATIVE	ALIVE
113	2017	27	F	2017-05-25	2017-05-25	0	NEGATIVE	ALIVE
114	2017	46	M	2017-05-18	2017-05-25	7	NEGATIVE	ALIVE
115	2017	35	F	2017-05-23	2017-05-26	3	POSITIVE	DEAD
116	2017	50	M	2017-05-11	2017-05-20	9	NEGATIVE	ALIVE
117	2017	38	F	2017-05-11	2017-05-30	19	NEGATIVE	ALIVE
118	2017	70	M	2017-05-31	2017-05-31	0	NEGATIVE	ALIVE
119	2017	49	M	2017-05-27	2017-06-03	6	NEGATIVE	ALIVE
120	2017	11	M	2017-05-20	2017-06-03	13	NEGATIVE	ALIVE
121	2017	47	F	2017-05-28	2017-06-03	5	NEGATIVE	ALIVE
122	2017	42	M	2017-06-01	2017-06-06	5	POSITIVE	ALIVE
123	2017	38	M	2017-05-27	2017-06-06	10	POSITIVE	DEAD
124	2017	20	F	2017-06-04	2017-06-07	3	POSITIVE	ALIVE
125	2017	22	F	2017-06-09	2017-06-12	3	POSITIVE	ALIVE
126	2017	60	M	2017-06-12	2017-06-12	0	POSITIVE	DEAD
127	2017	16	F	2017-06-01	2017-06-07	6	POSITIVE	ALIVE
128	2017	35	M	2017-06-01	2017-06-07	6	POSITIVE	ALIVE
129	2017	34	M	2017-06-10	2017-06-14	4	NEGATIVE	ALIVE
130	2017	49	F	2017-06-01	2017-06-14	13	POSITIVE	ALIVE
131	2017	56	M	2017-06-06	2017-06-14	8	POSITIVE	ALIVE
132	2017		F	2017-06-09	2017-06-16	7	POSITIVE	ALIVE
133	2017	49	M	2017-06-09	2017-06-16	7	NEGATIVE	ALIVE
134	2017	32	F	2017-05-28	2017-06-19	22	NEGATIVE	ALIVE
135	2017	70	M	2017-06-11	2017-06-18	7	NEGATIVE	ALIVE
136	2017	50	F	2017-06-12	2017-06-19	7	NEGATIVE	ALIVE
137	2017	16	M	2017-06-14	2017-06-17	3	NEGATIVE	ALIVE
138	2017	16	M	2017-06-18	2017-06-19	1	NEGATIVE	ALIVE
139	2017	87	F	2017-06-17	2017-06-20	3	NEGATIVE	ALIVE
140	2017	30	M	2017-06-07	2017-06-21	14	POSITIVE	DEAD
141	2017	34	F	2017-06-24	2017-07-24	0	POSITIVE	ALIVE
142	2017	40	F	2017-06-09	2017-06-13	4	POSITIVE	DEAD
143	2017	25	F	2017-06-08	2017-06-22	14	POSITIVE	ALIVE
144	2017	57	M	2017-06-23	2017-06-28	5	NEGATIVE	ALIVE
145	2017	38	F	2017-06-28	2017-06-28	0	NEGATIVE	ALIVE
146	2017	40	F	2017-06-17	2017-06-28	11	NEGATIVE	ALIVE
147	2017	18	F	2017-06-28	2017-06-28	0	NEGATIVE	ALIVE
148	2017	45	F	2017-06-26	2017-06-28	2	NEGATIVE	ALIVE
149	2017		M	2017-06-17	2017-06-29	12	NEGATIVE	ALIVE
150	2017	14	M	2017-06-30	2017-07-01	1	NEGATIVE	ALIVE
151	2017	24	F	2017-07-01	2017-07-01	0	NEGATIVE	ALIVE
152	2017	50	F	2017-07-06	2017-07-06	0	POSITIVE	DEAD
153	2017	54	M	2017-07-01	2017-07-01	0	POSITIVE	DEAD
154	2017	56	F	2017-07-03	2017-07-03	0	NEGATIVE	ALIVE
155	2017	30	M	2017-07-05	2017-07-05	0	NEGATIVE	ALIVE
156	2017	13	M	2017-07-05	2017-07-05	0	NEGATIVE	ALIVE
157	2017	37	F	2017-05-28	2017-06-05	8	NEGATIVE	ALIVE
158	2017	32	M	2017-07-05	2017-07-08	3	NEGATIVE	ALIVE
159	2017	22	F	2017-06-30	2017-07-08	8	NEGATIVE	ALIVE
160	2017	47	F	2017-06-30	2017-07-03	3	NEGATIVE	ALIVE
161	2017	36	M	2017-06-07	2017-07-07	0	NEGATIVE	ALIVE
162	2017	21	M	2017-06-20	2017-07-05	15	NEGATIVE	ALIVE
163	2017	15	M	2017-06-23	2017-06-29	4	POSITIVE	DEAD
164	2017	20	M	2017-06-30	2017-07-04	4	NEGATIVE	ALIVE
165	2017	32	M	2017-07-04	2017-07-09	5	NEGATIVE	ALIVE
166	2017	20	M	2017-07-05	2017-07-07	2	NEGATIVE	ALIVE
167	2017	31	M	2017-07-07	2017-07-08	1	NEGATIVE	ALIVE
168	2017	35	F	2017-07-10	2017-07-12	2	NEGATIVE	ALIVE
169	2017	71	F	2017-07-07	2017-07-12	5	NEGATIVE	ALIVE
170	2017	34	M	2017-07-05	2017-07-12	7	POSITIVE	ALIVE
171	2017	26	M	2017-07-03	2017-07-17	14	NEGATIVE	ALIVE
172	2017	32	M	2017-07-08	2017-07-13	5	NEGATIVE	ALIVE
173	2017			2017-07-14	2017-07-16	2	NEGATIVE	ALIVE
174	2017			2017-07-17	2017-07-13	4	NEGATIVE	ALIVE
175	2017	25	F	2017-07-14	2017-07-21	6	NEGATIVE	ALIVE
176	2017	80	M	2017-07-15	2017-07-21	6	POSITIVE	DEAD
177	2017	40	F	2017-07-04	2017-07-17	13	NEGATIVE	ALIVE
178	2017	8	F	2017-07-10	2017-07-17	7	NEGATIVE	ALIVE
179	2017	19	M	2017-07-10	2017-07-17	7	NEGATIVE	ALIVE
180	2017	56	M	2017-07-17	2017-07-19	2	NEGATIVE	ALIVE
181	2017	65	M	2017-07-18	2017-07-25	7	NEGATIVE	ALIVE
182	2017	49	M	2017-07-01	2017-07-24	23	NEGATIVE	ALIVE
183	2017	35	F	2017-07-18	2017-07-25	7	NEGATIVE	ALIVE
184	2017	45	F	2017-07-18	2017-07-23	5	POSITIVE	ALIVE
185	2017	20	M	2017-07-18	2017-07-23	5	NEGATIVE	ALIVE
186	2017	32	F	2017-07-14	2017-07-28	14	NEGATIVE	ALIVE
187	2017	39	M	2017-07-11	2017-07-28	17	NEGATIVE	ALIVE
188	2017	25	F	2017-07-11	2017-07-25	14	POSITIVE	ALIVE
189	2017	15	M	2017-07-28	2017-07-30	2	NEGATIVE	ALIVE
190	2017	55	M	2017-08-02	2017-08-02	0	NEGATIVE	ALIVE
191	2017	60	M	2017-07-31	2017-08-02	2	POSITIVE	DEAD
192	2017	36	F	2017-08-04	2017-08-06	2	NEGATIVE	ALIVE
193	2017	25	M	2017-07-15	2017-08-06	22	NEGATIVE	ALIVE
194	2017	17	M	2017-08-03	2017-08-04	1	NEGATIVE	ALIVE
195	2017	19	M	2017-08-08	2017-08-09	1	NEGATIVE	ALIVE
196	2017		F	2017-07-17	2017-08-07	21	NEGATIVE	ALIVE
197	2017		M	2017-07-22	2017-08-12	21	NEGATIVE	ALIVE
198	2017		F	2017-08-02	2017-08-11	9	NEGATIVE	ALIVE
199	2017	49	M	2017-07-20	2017-07-24	4	NEGATIVE	ALIVE
200	2017	15	M	2017-07-25	2017-07-30	5	NEGATIVE	ALIVE
201	2017	25	M	2017-07-15	2017-07-15	10	NEGATIVE	ALIVE
202	2017	17	M	2017-07-27	2017-08-03	6	NEGATIVE	ALIVE
203	2017	40	M	2017-08-02	2017-08-08	6	NEGATIVE	ALIVE
204	2017	45	M	2017-08-10	2017-08-13	3	POSITIVE	ALIVE
205	2017	3	M	2017-07-06	2017-08-09	3	NEGATIVE	ALIVE
206	2017	5	F	2017-07-02	2017-08-14	12	NEGATIVE	ALIVE
207	2017	38	M	2017-07-01	2017-08-12	11	POSITIVE	DEAD
208	2017	68	F	2017-07-03	2017-08-14	11	POSITIVE	DEAD
209	2017	23	M	2017-07-10	2017-08-11	1	NEGATIVE	ALIVE
210	2017	29	M	2017-07-04	2017-08-19	15	POSITIVE	ALIVE
211	2017	20	F	2017-08-17	2017-08-21	4	NEGATIVE	ALIVE
212	2017	40	F	2017-05-15	2017-05-22	7	NEGATIVE	ALIVE
213	2017	80	F	2017-08-16	2017-08-24	8	POSITIVE	ALIVE
214	2017	15	M	2017-08-12	2017-08-21	9	NEGATIVE	ALIVE
215	2017	29	M	2017-08-19	2017-08-22	3	NEGATIVE	ALIVE
216	2017	38	M	2017-07-03	2017-08-26	23	NEGATIVE	ALIVE
217	2017		F	2017-08-25	2017-08-27	2	POSITIVE	ALIVE
218	2017	70	F	2017-08-16	2017-08-27	11	POSITIVE	ALIVE
219	2017	30	F	2017-08-19	2017-08-29	10	NEGATIVE	ALIVE
220	2017	28	F	2017-07-31	2017-08-28	28	NEGATIVE	ALIVE
221	2017	24	M	2017-08-01	2017-09-01	0	NEGATIVE	ALIVE
222	2017	29	F	2017-08-15	2017-09-01	16	POSITIVE	ALIVE
223	2017	24	M	2017-08-17	2017-08-22	5	POSITIVE	ALIVE
224	2017	65	M	2017-09-04	2017-08-30	26	NEGATIVE	ALIVE
225	2017	40	F	2017-08-28	2017-08-31	2	POSITIVE	ALIVE
226	2017	48	M	2017-08-14	2017-08-24	10	NEGATIVE	ALIVE
227	2017	35	F	2017-09-11	2017-09-18	7	NEGATIVE	ALIVE
228	2017	54	F	2017-09-06	2017-09-11	5	POSITIVE	ALIVE
229	2017	43	M	2017-10-04	2017-10-05	1	NEGATIVE	ALIVE
230	2017	1YR8M	M	2017-09-30	2017-10-05	5	NEGATIVE	ALIVE
231	2017	21	M	2017-10-02	2017-10-09	7	NEGATIVE	ALIVE
232	2017	15	M	2017-10-09	2017-10-13	4	POSITIVE	ALIVE
233	2017		M	2017-10-13	2017-10-15	2	NEGATIVE	ALIVE
234	2017	41	M	2017-10-01	2017-10-07	6	NEGATIVE	ALIVE
235	2017	33	F	2017-10-07	2017-10-16	9	NEGATIVE	ALIVE
236	2017	49	F	2017-10-11	2017-10-18	7	POSITIVE	ALIVE
237	2017	38	F	2017-10-14	2017-10-19	5	POSITIVE	ALIVE
238	2017	50	M	2017-10-20	2017-10-27	7	POSITIVE	ALIVE
239	2017	26	M	2017-10-25	2017-10-30	5	POSITIVE	ALIVE
240	2017	28	F	2017-10-18	2017-10-30	12	NEGATIVE	ALIVE
241	2017	23	M	2017-10-20	2017-10-26	6	NEGATIVE	ALIVE
242	2017	42	F	2017-10-19	2017-10-28	9	NEGATIVE	ALIVE
243	2017	48	F	2017-11-02	2017-11-04	2	NEGATIVE	ALIVE
244	2017	35	F	2017-07-03	2017-11-04	124 (4 months)	NEGATIVE	ALIVE
245	2017	44	M	2017-07-05	2017-11-02	124 (4 months)	NEGATIVE	ALIVE
246	2017	44	M	2017-07-05	2017-11-05	0	POSITIVE	ALIVE
247	2017	65	M	2017-07-04	2017-11-11	7	NEGATIVE	ALIVE
248	2017	5	F	2017-10-29	2017-11-11	13	NEGATIVE	ALIVE
249	2017	69	F	2017-11-07	2017-11-14	7	NEGATIVE	ALIVE
250	2017	45	F	2017-11-12	2017-11-16	2	NEGATIVE	ALIVE
251	2017	95	M	2017-07-06	2017-11-16	10	NEGATIVE	ALIVE
252	2017	57	M	2017-11-13	2017-11-19	6	NEGATIVE	ALIVE
253	2017	65	M	2017-07-06	2017-11-26	20	NEGATIVE	ALIVE
254	2017	34	F	2017-11-13	2017-11-25	8	NEGATIVE	ALIVE
255	2017	22	F	2017-11-20	2017-11-26	6	POSITIVE	ALIVE
256	2017	49	M	2017-11-20	2017-11-26	6	NEGATIVE	ALIVE
257	2017	18	M	2017-11-11	2017-11-29	18	NEGATIVE	ALIVE
258	2017	60	F	2017-11-11	2017-11-28	17	POSITIVE	ALIVE
259	2017	22	M	2017-11-13	2017-11-15	2	NEGATIVE	ALIVE
260	2017	20	M	2017-11-20	2017-12-02	12	NEGATIVE	ALIVE
261	2017	60	F	2017-11-20	2017-11-29	9	NEGATIVE	ALIVE
262	2017	29	M	2017-11-13	2017-12-06	23	NEGATIVE	ALIVE
263	2017	65	M	2017-11-24	2017-11-24	0	POSITIVE	ALIVE
264	2017	22	F	2017-12-09	2017-12-30	21	NEGATIVE	ALIVE
265	2017	35	M	2017-11-22	2017-12-10	18	POSITIVE	ALIVE
266	2017	43	M	2017-12-02	2017-12-11	9	NEGATIVE	ALIVE
267	2017	70	F	2017-12-10	2017-12-15	5	POSITIVE	DEAD
268	2017	21	M	2017-12-06	2017-12-16	10	POSITIVE	ALIVE
269	2017	65	F	2017-12-11	2017-12-15	4	POSITIVE	ALIVE
270	2017	28	F	2017-12-02	2017-12-02	1	POSITIVE	ALIVE
271	2017	38	F	2017-12-11	2017-12-12	1	NEGATIVE	ALIVE
272	2017	21	F	2017-12-06	2017-12-17	11	NEGATIVE	ALIVE
273	2017	32	M	2017-12-13	2017-12-17	4	NEGATIVE	ALIVE
274	2017	49	M	2017-12-14	2017-12-18	4	POSITIVE	ALIVE
275	2017	47	M	2017-12-12	2017-12-18	6	POSITIVE	ALIVE
276	2017	72	F	2017-12-21	2017-12-21	0	POSITIVE	ALIVE
277	2017	24	M	2017-12-23	2017-12-30	7	NEGATIVE	ALIVE
278	2017	51	F	2017-12-29	2017-12-29	0	NEGATIVE	ALIVE
279	2018	16	M	2017-12-28	2018-01-04	7	POSITIVE	ALIVE
280	2018	28	M	2018-01-04	2018-01-07	3	POSITIVE	ALIVE
281	2018	18	F	2017-12-30	2018-01-04	5	POSITIVE	ALIVE
282	2018	32	M	2017-12-28	2018-01-05	7	POSITIVE	ALIVE
283	2018	39	M	2017-12-30	2018-01-05	6	POSITIVE	ALIVE
284	2018	70	F	2018-01-04	2018-01-08	4	NEGATIVE	DECEASED
285	2018	77	F	2018-01-02	2018-01-07	5	NEGATIVE	ALIVE
286	2018	75	F	2017-12-28	2018-01-07	9	POSITIVE	DECEASED
287	2018	47	F	2018-01-06	2018-01-07	1	POSITIVE	ALIVE
288	2018	47	M	2017-12-29	2018-01-07	9	POSITIVE	ALIVE
289	2018	72	F	2018-02-10	2018-02-10	1	POSITIVE	DECEASED
290	2018	23	F	2018-01-12	2018-01-12	1	POSITIVE	ALIVE
291	2018	53	F	2018-01-07	2018-01-14	7	POSITIVE	ALIVE
292	2018	35	M	2018-01-11	2018-01-14	3	POSITIVE	DECEASED
293	2018	23	M	2018-01-11	2018-01-14	3	POSITIVE	ALIVE
294	2018	21	M	2017-12-18	2018-01-08	20	NEGATIVE	ALIVE
295	2018	85	M	2018-01-06	2018-01-10	4	NEGATIVE	ALIVE
296	2018	75	F	2018-12-29	2018-01-04	6	POSITIVE	ALIVE
297	2018	26	M	2017-12-31	2018-01-13	13	NEGATIVE	ALIVE
298	2018	31	M	2018-01-03	2018-01-13	10	POSITIVE	ALIVE
299	2018	69	M	2017-12-30	2018-01-13	13	NEGATIVE	ALIVE
300	2018	43	M	2018-01-06	2018-01-09	3	POSITIVE	DECEASED
301	2018	38	F	2018-01-12	2018-01-14	2	NEGATIVE	ALIVE
302	2018	74	M	2018-01-05	2018-01-10	5	POSITIVE	DECEASED
303	2018	26	F	2018-01-08	2018-01-13	5	NEGATIVE	ALIVE
304	2018	25	F	2017-12-30	2018-01-14	15	NEGATIVE	ALIVE
305	2018	52	F	2018-01-07	2018-01-15	8	POSITIVE	DECEASED
306	2018	48	M	2018-01-08	2018-01-15	7	NEGATIVE	ALIVE
307	2018	37	M	2018-01-06	2018-01-16	10	POSITIVE	ALIVE
308	2018	32	M	2018-01-08	2018-01-15	7	POSITIVE	ALIVE
309	2018	26	F	2018-01-09	2018-01-16	7	POSITIVE	ALIVE
310	2018	49	M	2018-01-02	2018-01-16	14	POSITIVE	ALIVE
311	2018	26	F	2018-01-13	2018-01-18	5	NEGATIVE	ALIVE
312	2018	67	F	2018-01-19	2018-01-19	0	NEGATIVE	ALIVE
313	2018	17	F	2018-01-19	2018-01-19	0	NEGATIVE	ALIVE
314	2018	30	F	2018-01-19	2018-01-19	0	POSITIVE	DECEASED
315	2018	71/2	F	2018-01-18	2018-01-19	1	NEGATIVE	ALIVE
316	2018	30	F	2018-01-10	2018-01-15	5	POSITIVE	ALIVE
317	2018	37	F	2018-01-12	2018-01-19	5	NEGATIVE	ALIVE
318	2018	18	F	2018-01-11	2018-01-18	7	NEGATIVE	ALIVE
319	2018	9	M	2018-01-19	2018-01-20	1	NEGATIVE	ALIVE
320	2018	17	F	2018-01-18	2018-01-21	3	NEGATIVE	ALIVE
321	2018	28	M	2018-01-07	2018-01-21	14	NEGATIVE	ALIVE
322	2018	34	F	2018-01-08	2018-01-21	13	NEGATIVE	ALIVE
323	2018	2	M	2018-01-18	2018-01-22	4	NEGATIVE	ALIVE
324	2018	19	F	2018-01-21	2018-01-23	2	NEGATIVE	ALIVE
325	2018	14	M	2018-01-09	2018-01-23	14	NEGATIVE	DECEASED
326	2018	38	M	2018-02-15	2018-02-22	7	POSITIVE	ALIVE
327	2018	5	M	2018-01-15	2018-01-18	3	NEGATIVE	ALIVE
328	2018	47	M	2018-02-12	2018-02-21	9	POSITIVE	ALIVE
329	2018	34	M	2018-02-11	2018-02-21	10	POSITIVE	ALIVE
330	2018	62	M	2018-01-22	2018-01-22	0	NEGATIVE	ALIVE
331	2018	39	F	2018-01-19	2018-01-22	3	NEGATIVE	ALIVE
332	2018	27	F	2018-01-18	2018-01-20	2	NEGATIVE	ALIVE
333	2018			2018-01-04	2018-01-23	19	NEGATIVE	ALIVE
334	2018	86	F	2018-01-18	2018-01-23	5	NEGATIVE	ALIVE
335	2018	35	M	2018-01-03	2018-01-24	21	NEGATIVE	ALIVE
336	2018	78	M	2018-01-23	2018-01-24	1	NEGATIVE	ALIVE
337	2018	45	F	2018-01-16	2018-01-24	8	POSITIVE	ALIVE
338	2018	15	F	2018-01-15	2018-01-24	9	POSITIVE	ALIVE
339	2018	7	F	2018-01-15	2018-01-24	9	POSITIVE	ALIVE
340	2018	33	M	2018-01-20	2018-01-25	5	NEGATIVE	ALIVE
341	2018	19	F	2018-01-16	2018-01-22	6	NEGATIVE	ALIVE
342	2018	56	M	2018-01-24	2018-01-25	1	NEGATIVE	ALIVE
343	2018	41	M	2018-01-11	2018-01-25	14	POSITIVE	ALIVE
344	2018	33	M	2018-01-11	2018-01-24	13	NEGATIVE	ALIVE
345	2018	90	M	2018-02-12	2018-01-25	13	POSITIVE	DECEASED
346	2018	19	M	2018-01-20	2018-01-25	5	NEGATIVE	ALIVE
347	2018	27	M	2018-01-10	2018-01-18	8	NEGATIVE	ALIVE
348	2018	33	M	2018-01-20	2018-01-25	5	NEGATIVE	ALIVE
349	2018	50	M	2018-01-12	2018-01-25	13	NEGATIVE	ALIVE
350	2018	50	F	2018-02-13	2018-02-25	12	NEGATIVE	ALIVE
351	2018	32	M	2018-01-19	2018-01-26	7	POSITIVE	DECEASED
352	2018	58	M	2018-01-04	2018-01-25	21	NEGATIVE	ALIVE
353	2018	41	M	2018-01-05	2018-01-25	20	NEGATIVE	ALIVE
354	2018	11	M	2018-01-24	2018-01-26	2	NEGATIVE	ALIVE
355	2018	11	M	2018-01-22	2018-01-24	2	NEGATIVE	ALIVE
356	2018	82	F	2018-01-19	2018-01-26	7	NEGATIVE	ALIVE
357	2018	19	M	2018-01-12	2018-01-26	14	POSITIVE	ALIVE
358	2018	75	M	2018-01-21	2018-01-28	7	NEGATIVE	ALIVE
359	2018	58	F	2018-01-13	2018-01-27	14	POSITIVE	DECEASED
360	2018	57	F	2018-01-13	2018-01-27	14	NEGATIVE	ALIVE
361	2018	39	F	2018-01-14	2018-01-28	14	POSITIVE	DECEASED
362	2018	7	M	2018-01-27	2018-01-29	2	NEGATIVE	ALIVE
363	2018	56	F	2018-01-26	2018-01-29	3	POSITIVE	ALIVE
364	2018	5	F	2018-01-21	2018-01-29	8	NEGATIVE	ALIVE
365	2018	47	F	2018-01-27	2018-01-30	3	NEGATIVE	ALIVE
366	2018	26	F	2018-01-26	2018-01-30	4	POSITIVE	ALIVE
367	2018	34	F	2018-01-27	2018-01-30	3	NEGATIVE	ALIVE
368	2018	60	M	2018-01-27	2018-01-30	3	NEGATIVE	ALIVE
369	2018	31	M	2018-01-21	2018-01-30	9	POSITIVE	ALIVE
370	2018	29	M	2018-01-22	2018-01-30	8	NEGATIVE	ALIVE
371	2018	45	F	2018-01-25	2018-01-30	5	NEGATIVE	ALIVE
372	2018	16	M	2018-01-28	2018-01-30	2	NEGATIVE	ALIVE
373	2018	75	M	2018-01-28	2018-01-30	2	NEGATIVE	ALIVE
374	2018	47	F	2018-02-01	2018-02-15	14	POSITIVE	ALIVE
375	2018	48	M	2018-01-01	2018-01-27	26	NEGATIVE	ALIVE
376	2018	52	M	2018-01-07	2018-01-30	23	POSITIVE	ALIVE
377	2018	37	M	2018-04-01	2018-01-31	30	POSITIVE	ALIVE
378	2018	16	F	2018-01-01	2018-01-30	29	NEGATIVE	ALIVE
379	2018	35	M	2018-01-25	2018-01-29	4	NEGATIVE	ALIVE
380	2018	22	M	2018-01-28	2018-02-01	4	NEGATIVE	ALIVE
381	2018	26	M	2018-01-28	2018-02-01	4	NEGATIVE	ALIVE
382	2018	40	M	2018-02-28	2018-03-01	4	POSITIVE	ALIVE
383	2018	35	F	2018-01-29	2018-02-02	4	NEGATIVE	ALIVE
384	2018	26	F	2018-01-31	2018-02-02	3	NEGATIVE	ALIVE
385	2018	20	F	2018-01-26	2018-02-03	7	NEGATIVE	ALIVE
386	2018	35	F	2018-01-29	2018-02-01	3	NEGATIVE	ALIVE
387	2018	20	F	2018-01-29	2018-02-01	3	NEGATIVE	ALIVE
388	2018	23	F	2018-01-29	2018-02-01	3	NEGATIVE	ALIVE
389	2018	19	M	2018-02-14	2018-02-23	9	POSITIVE	ALIVE
390	2018	14	M	2018-02-01	2018-02-03	2	NEGATIVE	ALIVE
391	2018	34	M	2018-02-02	2018-02-05	2	POSITIVE	DECEASED
392	2018	51	F	2018-02-01	2018-02-03	2	NEGATIVE	ALIVE
393	2018	57	F	2018-01-28	2018-02-01	4	NEGATIVE	ALIVE
394	2018	20	F	2018-02-04	2018-02-10	6	POSITIVE	DECEASED
395	2018	85	M	2018-01-29	2018-02-04	6	POSITIVE	ALIVE
396	2018	54	M	2018-02-19	2018-02-05	16	POSITIVE	ALIVE
397	2018	75	F	2018-02-03	2018-02-05	2	POSITIVE	DECEASED
398	2018	20	M	2018-02-01	2018-02-05	4	POSITIVE	ALIVE
399	2018	48	M	2018-02-01	2018-02-06	5	NEGATIVE	ALIVE
400	2018	24	F	2018-01-23	2018-02-05	12	POSITIVE	ALIVE
401	2018	40	M	2018-01-30	2018-02-06	7	NEGATIVE	ALIVE
402	2018	32	F	2018-01-23	2018-02-05	12	NEGATIVE	ALIVE
403	2018	41/2	M	2018-02-02	2018-02-06	4	NEGATIVE	ALIVE
404	2018	11	M	2018-02-02	2018-02-06	4	NEGATIVE	ALIVE
405	2018	8MTHS	M	2018-02-03	2018-02-06	3	NEGATIVE	ALIVE
406	2018	59	M	2018-02-19	2018-03-04	15	POSITIVE	DECEASED
407	2018	25	F	2018-02-05	2018-02-08	3	NEGATIVE	ALIVE
408	2018	26	F	2018-02-05	2018-02-07	2	POSITIVE	ALIVE
409	2018	45	M	2018-02-05	2018-02-08	3	POSITIVE	DECEASED
410	2018	25	F	2018-02-04	2018-02-08	4	POSITIVE	ALIVE
411	2018	17	M	2018-02-02	2018-02-07	5	POSITIVE	ALIVE
412	2018	35	M	2018-02-05	2018-02-11	6	POSITIVE	ALIVE
413	2018	84	M	2018-02-09	2018-02-10	1	NEGATIVE	ALIVE
414	2018	29	F	2018-02-08	2018-02-10	2	POSITIVE	ALIVE
415	2018	38	F	2018-02-06	2018-02-10	4	POSITIVE	ALIVE
416	2018	90	F	2018-02-03	2018-02-10	7	POSITIVE	DECEASED
417	2018	5	F	2018-02-02	2018-02-10	8	NEGATIVE	ALIVE
418	2018	67	M	2018-02-03	2018-02-10	7	POSITIVE	ALIVE
419	2018	33	F	2018-02-08	2018-02-10	2	NEGATIVE	ALIVE
420	2018	31	F	2018-01-29	2018-02-10	12	NEGATIVE	ALIVE
421	2018	61	F	2018-02-09	2018-02-11	2	POSITIVE	ALIVE
422	2018	19	M	2018-02-02	2018-02-11	9	NEGATIVE	ALIVE
423	2018	15	M	2018-01-30	2018-02-11	12	NEGATIVE	ALIVE
424	2018	28	M	2018-01-28	2018-02-11	13	NEGATIVE	ALIVE
425	2018	43	M	2018-02-09	2018-02-11	2	NEGATIVE	ALIVE
426	2018	17	M	2018-01-29	2018-02-11	12	NEGATIVE	ALIVE
427	2018	68	M	2018-02-10	2018-02-12	2	POSITIVE	ALIVE
428	2018	27	F	2018-02-05	2018-02-12	7	POSITIVE	ALIVE
429	2018	25	M	2018-02-03	2018-02-12	9	POSITIVE	ALIVE
430	2018	62	M	2018-02-09	2018-02-12	3	NEGATIVE	ALIVE
431	2018	32	M	2018-02-08	2018-02-12	4	NEGATIVE	ALIVE
432	2018	38	F	2018-02-10	2018-02-10	0	POSITIVE	ALIVE
433	2018	39	M	2018-01-04	2018-02-12	8	POSITIVE	ALIVE
434	2018	37	M	2018-02-11	2018-02-12	1	NEGATIVE	ALIVE
435	2018	79	M	2018-02-10	2018-02-14	4	POSITIVE	DECEASED
436	2018	23	M	2018-02-11	2018-02-14	3	POSITIVE	ALIVE
437	2018	46	M	2018-02-09	2018-02-14	5	POSITIVE	DECEASED
438	2018	15	F	2018-02-12	2018-02-14	2	POSITIVE	DECEASED
439	2018	30	F	2018-02-13	2018-02-15	2	NEGATIVE	ALIVE
440	2018	16	F	2018-02-13	2018-02-15	2	POSITIVE	ALIVE
441	2018	52	M	2018-01-10	2018-02-15	5	NEGATIVE	ALIVE
442	2018	45	M	2018-02-14	2018-02-15	1	NEGATIVE	ALIVE
443	2018	4	F	2018-02-05	2018-02-15	10	NEGATIVE	ALIVE
444	2018	40	F	2018-02-12	2018-02-15	3	NEGATIVE	ALIVE
445	2018	26	M	2018-02-12	2018-02-16	4	NEGATIVE	ALIVE
446	2018	43	M	2018-02-08	2018-02-16	8	POSITIVE	ALIVE
447	2018	19	M	2018-02-13	2018-02-16	3	POSITIVE	ALIVE
448	2018	19	M	2018-02-14	2018-02-16	2	POSITIVE	DECEASED
449	2018	56	M	2018-02-13	2018-02-16	3	NEGATIVE	ALIVE
450	2018	68	F	2018-02-13	2018-02-16	3	POSITIVE	ALIVE
451	2018	4.5	M	2018-02-15	2018-02-17	2	NEGATIVE	ALIVE
452	2018	1.5	F	2018-07-10	2018-02-17	7	NEGATIVE	ALIVE
453	2018	34	F	2018-02-16	2018-02-17	1	NEGATIVE	ALIVE
454	2018	28	F	2018-02-13	2018-02-17	4	NEGATIVE	ALIVE
455	2018	35	F	2018-02-14	2018-02-17	3	POSITIVE	ALIVE
456	2018	57	M	2018-02-16	2018-02-17	1	POSITIVE	ALIVE
457	2018	1.5	M	2018-02-10	2018-02-15	5	NEGATIVE	DECEASED
458	2018	33	F	2018-02-12	2018-02-18	6	POSITIVE	ALIVE
459	2018	30	M	2018-02-14	2018-02-18	4	NEGATIVE	ALIVE
460	2018	17	F	2018-02-15	2018-02-18	3	NEGATIVE	ALIVE
461	2018	24	M	2018-02-18	2018-02-19	1	NEGATIVE	ALIVE
462	2018	34	M	2018-02-14	2018-02-20	6	NEGATIVE	ALIVE
463	2018	26	M	2018-02-17	2018-02-21	4	POSITIVE	ALIVE
464	2018	26	F	2018-02-12	2018-02-21	8	NEGATIVE	ALIVE
465	2018	38	M	2018-02-15	2018-02-21	6	NEGATIVE	ALIVE
466	2018	39	F	2018-02-19	2018-02-22	3	NEGATIVE	ALIVE
467	2018	80	F	2018-02-19	2018-02-22	3	POSITIVE	DECEASED
468	2018	35	F	2018-01-31	2018-02-22	22	POSITIVE	ALIVE
469	2018	23	M	2018-02-14	2018-02-22	8	POSITIVE	ALIVE
470	2018	70	M	2018-02-03	2018-02-22	19	NEGATIVE	ALIVE
471	2018	22	M	2018-02-19	2018-02-23	4	POSITIVE	ALIVE
472	2018	35	M	2018-02-15	2018-02-23	8	NEGATIVE	ALIVE
473	2018	6	M	2018-02-17	2018-02-23	6	NEGATIVE	ALIVE
474	2018	48	F	2018-02-20	2018-02-24	4	POSITIVE	DECEASED
475	2018	1	M	2018-02-19	2018-02-24	5	NEGATIVE	ALIVE
476	2018	44	F	2018-02-21	2018-02-24	4	NEGATIVE	ALIVE
477	2018	9	F	2018-02-23	2018-02-24	1	NEGATIVE	ALIVE
478	2018	28	M	2018-02-18	2018-02-25	7	NEGATIVE	ALIVE
479	2018	40	F	2018-02-21	2018-02-25	4	NEGATIVE	ALIVE
480	2018	34	F	2018-02-22	2018-02-25	3	NEGATIVE	ALIVE
481	2018	32	F	2018-02-10	2018-02-25	15	POSITIVE	ALIVE
482	2018	38	M	2018-01-13	2018-02-25	12	POSITIVE	ALIVE
483	2018	43	F	2018-02-05	2018-02-25	10	NEGATIVE	ALIVE
484	2018	32	F	2018-02-23	2018-02-27	4	NEGATIVE	ALIVE
485	2018	38	F	2018-02-23	2018-02-27	4	NEGATIVE	ALIVE
486	2018	34	M	2018-02-22	2018-02-27	5	NEGATIVE	ALIVE
487	2018	68	M	2018-02-20	2018-02-28	8	POSITIVE	DECEASED
488	2018	16	M	2018-02-26	2018-02-28	2	NEGATIVE	ALIVE
489	2018	4	M	2018-02-23	2018-02-28	5	NEGATIVE	ALIVE
490	2018	18	M	2018-02-04	2018-02-28	24	NEGATIVE	ALIVE
491	2018	24	F	2018-02-25	2018-02-28	3	POSITIVE	DECEASED
492	2018	22	M	2018-02-24	2018-03-01	5	NEGATIVE	ALIVE
493	2018	50	F	2018-02-15	2018-03-01	10	NEGATIVE	ALIVE
494	2018	22	M	2018-02-07	2018-03-02	23	NEGATIVE	ALIVE
495	2018	52	F	2018-02-07	2018-03-02	23	NEGATIVE	ALIVE
496	2018	16	F	2018-01-06	2018-03-03	56	NEGATIVE	ALIVE
497	2018	52	F	2018-03-01	2018-03-03	2	NEGATIVE	ALIVE
498	2018	6	F	2018-01-05	2018-03-03	57	NEGATIVE	ALIVE
499	2018	41	M	2018-02-17	2018-03-03	14	NEGATIVE	ALIVE
500	2018	57	M	2018-01-06	2018-03-05	58	POSITIVE	ALIVE
501	2018	34	M	2018-02-28	2018-03-05	5	NEGATIVE	ALIVE
502	2018	14	M	2018-02-26	2018-03-06	10	NEGATIVE	ALIVE
503	2018	23	M	2018-02-25	2018-03-06	9	NEGATIVE	ALIVE
504	2018	51	F	2018-03-03	2018-03-07	4	NEGATIVE	ALIVE
505	2018	41	F	2018-02-26	2018-03-07	9	NEGATIVE	ALIVE
506	2018	40	M	2018-02-24	2018-03-07	11	NEGATIVE	ALIVE
507	2018	18	M	2018-02-21	2018-03-08	15	NEGATIVE	ALIVE
508	2018	44	F	2018-02-21	2018-03-08	15	NEGATIVE	ALIVE
509	2018	15	F	2018-03-04	2018-03-09	5	POSITIVE	ALIVE
510	2018	42	M	2018-02-15	2018-03-10	24	NEGATIVE	ALIVE
511	2018	1	M	2018-02-25	2018-03-10	14	NEGATIVE	ALIVE
512	2018	4	F	2018-03-06	2018-03-10	4	NEGATIVE	ALIVE
513	2018	10	F	2018-03-08	2018-03-10	2	NEGATIVE	ALIVE
514	2018	6	M	2018-03-07	2018-03-10	3	NEGATIVE	ALIVE
515	2018	29	M	2018-03-06	2018-03-10	4	NEGATIVE	ALIVE
516	2018	30	F	2018-02-25	2018-03-10	14	NEGATIVE	ALIVE
517	2018	16	M	2018-03-03	2018-03-11	8	NEGATIVE	ALIVE
518	2018	23	M	2018-03-02	2018-03-11	9	POSITIVE	ALIVE
519	2018	30	F	2018-03-07	2018-03-11	4	NEGATIVE	ALIVE
520	2018	29	M	2018-03-05	2018-03-11	6	NEGATIVE	ALIVE
521	2018	20	F	2018-03-09	2018-03-12	3	NEGATIVE	ALIVE
522	2018	34	F	2018-06-08	2018-03-13	5	NEGATIVE	ALIVE
523	2018	3	M	2018-03-06	2018-03-13	7	NEGATIVE	ALIVE
524	2018	50	F	2018-03-11	2018-03-13	2	POSITIVE	ALIVE
525	2018	22	F	2018-03-10	2018-03-14	3	NEGATIVE	ALIVE
526	2018	2	F	2018-03-11	2018-03-15	4	NEGATIVE	ALIVE
527	2018	38	M	2018-03-08	2018-03-15	7	NEGATIVE	ALIVE
528	2018	58	F	2018-02-28	2018-03-16	16	NEGATIVE	ALIVE
529	2018	45	M	2018-03-10	2018-03-17	7	NEGATIVE	ALIVE
530	2018	29	M	2018-03-10	2018-03-17	7	NEGATIVE	ALIVE
531	2018	65	M	2018-03-11	2018-03-17	6	NEGATIVE	ALIVE
532	2018	26	F	2018-03-09	2018-03-17	8	NEGATIVE	ALIVE
533	2018	30	F	2018-03-13	2018-03-19	6	NEGATIVE	ALIVE
534	2018	40	F	2018-03-06	2018-03-19	13	NEGATIVE	ALIVE
535	2018	63	F	2018-03-06	2018-03-19	13	POSITIVE	ALIVE
536	2018	54	F	2018-01-16	2018-03-21	5	POSITIVE	ALIVE
537	2018	42	F	2018-03-09	2018-03-21	12	NEGATIVE	ALIVE
538	2018	42	M	2018-03-06	2018-03-21	15	NEGATIVE	ALIVE
539	2018	58	M	2018-03-19	2018-03-21	2	NEGATIVE	ALIVE
540	2018	24	M	2018-03-16	2018-03-21	5	NEGATIVE	ALIVE
541	2018	30	M	2018-03-23	2018-03-24	1	NEGATIVE	ALIVE
542	2018	32	M	2018-03-23	2018-03-24	1	NEGATIVE	ALIVE
543	2018	16	M	2018-03-22	2018-03-25	3	NEGATIVE	ALIVE
544	2018	3	M	2018-03-23	2018-03-25	2	NEGATIVE	ALIVE
545	2018	28	M	2018-01-17	2018-03-27	10	NEGATIVE	ALIVE
546	2018	80	F	2018-03-23	2018-03-28	5	NEGATIVE	ALIVE
547	2018	70	F	2018-03-24	2018-03-30	6	NEGATIVE	ALIVE
548	2018	36	F	2018-03-29	2018-03-30	1	NEGATIVE	ALIVE
549	2018	33	M	2018-03-26	2018-03-30	4	POSITIVE	ALIVE
550	2018	4	F	2018-03-29	2018-03-30	1	NEGATIVE	ALIVE
551	2018	23	F	2018-03-26	2018-03-31	5	NEGATIVE	ALIVE
552	2018	7	F	2018-03-29	2018-03-31	2	NEGATIVE	ALIVE
553	2018	40	F	2018-03-25	2018-04-01	4	NEGATIVE	ALIVE
554	2018	30	M	2018-03-29	2018-04-01	3	POSITIVE	DECEASED
555	2018	47	M	2018-03-27	2018-04-01	5	POSITIVE	ALIVE
556	2018	6	M	2018-03-30	2018-04-02	3	NEGATIVE	ALIVE
557	2018		M	2018-04-01	2018-04-02	1	NEGATIVE	ALIVE
558	2018	35	M	2018-03-28	2018-04-04	7	NEGATIVE	ALIVE
559	2018	78	M	2018-04-02	2018-04-04	2	NEGATIVE	ALIVE
560	2018	21	M	2018-04-01	2018-04-04	3	NEGATIVE	ALIVE
561	2018	26	F	2018-03-28	2018-04-04	7	NEGATIVE	ALIVE
562	2018	54	M	2018-04-04	2018-04-05	1	NEGATIVE	ALIVE
563	2018	44	F	2018-04-02	2018-04-05	3	NEGATIVE
564	2018	77	M	2018-04-03	2018-04-05	2	NEGATIVE	ALIVE
565	2018	34	F	2018-03-28	2018-04-06	9	NEGATIVE	ALIVE
566	2018	50	M	2018-04-05	2018-04-06	1	NEGATIVE	ALIVE
567	2018	39	M	2018-04-04	2018-04-06	2	NEGATIVE	ALIVE
568	2018	90	F	2018-04-07	2018-04-06	1	NEGATIVE	ALIVE
569	2018	33	F	2018-02-07	2018-04-07	59	NEGATIVE	ALIVE
570	2018	65	F	2018-04-04	2018-04-11	7	NEGATIVE	ALIVE
571	2018	12	M	2018-04-08	2018-04-08	1	NEGATIVE	ALIVE
572	2018	18	M	2018-03-09	2018-04-12	3	NEGATIVE	ALIVE
573	2018	7	F	2018-03-07	2018-04-12	5	NEGATIVE	ALIVE
574	2018	4	F	2018-04-09	2018-04-09	1	NEGATIVE	ALIVE
575	2018	36	F	2018-03-06	2018-04-13	7	NEGATIVE	ALIVE
576	2018	40	F	2018-03-09	2018-04-15	36	NEGATIVE	ALIVE
577	2018	23	M	2018-04-09	2018-04-13	4	NEGATIVE	ALIVE
578	2018	11	M	2018-04-09	2018-04-13	4	NEGATIVE	ALIVE
579	2018	31	M	2018-04-07	2018-04-14	7	NEGATIVE	ALIVE
580	2018	55	M	2018-04-02	2018-04-16	14	NEGATIVE	ALIVE
581	2018	45	M	2018-04-05	2018-04-16	11	NEGATIVE
582	2018	48	F	2018-04-16		0	NEGATIVE	ALIVE
583	2018	40	F	2018-04-23	2018-04-23	0	NEGATIVE	ALIVE
584	2018	37	F	2018-04-17	2018-04-23	6	POSITIVE	ALIVE
585	2018	26	F	2018-04-13	2018-04-22	9	NEGATIVE	ALIVE
586	2018	28	M	2018-04-16		0	NEGATIVE
587	2018	23	F	2018-04-22	2018-04-30	8	NEGATIVE	ALIVE
588	2018	12	M	2018-04-27	2018-04-30	3	NEGATIVE	ALIVE
589	2018	49	M	2018-04-30	2018-05-04	4	NEGATIVE	ALIVE
590	2018	32	F	2018-05-06	2018-05-07	1	POSITIVE	DECEASED
591	2018	60	M	2018-05-05	2018-05-07	2	NEGATIVE	ALIVE
592	2018	50	M	2018-05-04	2018-05-07	3	POSITIVE	DECEASED
593	2018	29	F	2018-05-08	2018-05-09	1	NEGATIVE	ALIVE
594	2018	20	M	2018-05-07	2018-05-09	2	POSITIVE	ALIVE
595	2018	44	M	2018-05-08	2018-05-11	3	NEGATIVE	ALIVE
596	2018	2	F	2018-05-08	2018-05-11	3	NEGATIVE	ALIVE
597	2018	32	F	2018-05-10	2018-05-11	1	NEGATIVE	ALIVE
598	2018	54	F	2018-05-07	2018-05-11	4	NEGATIVE	ALIVE
599	2018	35	M	2018-05-09	2018-05-11	2	NEGATIVE	ALIVE
600	2018	39	F	2018-05-09	2018-05-12	3	NEGATIVE	ALIVE
601	2018	13	F	2018-05-10	2018-05-12	2	NEGATIVE	ALIVE
602	2018	40	F	2018-05-10	2018-05-12	2	NEGATIVE	ALIVE
603	2018	65	F	2018-05-09	2018-05-12	3	NEGATIVE	ALIVE
604	2018	36	F	2018-05-09	2018-05-12	3	NEGATIVE	ALIVE
605	2018	37	M	2018-05-10	2018-05-12	2	NEGATIVE	ALIVE
606	2018	43	M	2018-05-06	2018-05-13	7	NEGATIVE	ALIVE
607	2018	14	M	2018-05-10	2018-05-18	8	NEGATIVE	ALIVE
608	2018	2	M	2018-05-08	2018-05-18	10	NEGATIVE	ALIVE
609	2018	28	M	2018-05-12	2018-05-21	9	NEGATIVE	ALIVE
610	2018	27	F	2018-04-28	2018-05-23	25	NEGATIVE	ALIVE
611	2018	43	M	2018-05-04	2018-05-23	19	NEGATIVE	ALIVE
612	2018	45	F	2018-05-22	2018-05-25	3	NEGATIVE	ALIVE
613	2018	60	F	2018-05-24	2018-05-25	1	NEGATIVE	ALIVE
614	2018	68	F	2018-05-20	2018-05-25	5	NEGATIVE	ALIVE
615	2018	50	F	2018-05-23	2018-05-25	2	NEGATIVE	ALIVE
616	2018	45	F	2018-06-30	2018-05-31	30	NEGATIVE	ALIVE
617	2018	15	M	2018-05-28	2018-05-31	3	NEGATIVE	ALIVE
618	2018	69	F	2018-06-02	2018-06-04	2	POSITIVE	ALIVE
619	2018	26	F	2018-06-04	2018-06-07	3	NEGATIVE	ALIVE
620	2018	65	F	2018-06-02	2018-06-08	6	NEGATIVE	ALIVE
621	2018	21	M	2018-05-24	2018-06-11	17	NEGATIVE	ALIVE
622	2018	2	F	2018-06-14	2018-06-11	3	NEGATIVE	ALIVE
623	2018	17	M	2018-06-08	2018-06-11	3	NEGATIVE	ALIVE
624	2018	25	M	2018-06-08	2018-06-11	3	NEGATIVE	ALIVE
625	2018	18	F	2018-06-03	2018-06-11	8	POSITIVE	ALIVE
626	2018	18	M	2018-06-09	2018-06-12	3	NEGATIVE	ALIVE
627	2018	6M	M	2018-06-12	2018-06-13	1	NEGATIVE	ALIVE
628	2018	30	F	2018-06-02	2018-06-18	16	NEGATIVE	ALIVE
629	2018	65	M	2018-06-18	2018-06-19	1	NEGATIVE	ALIVE
630	2018	17	M	2018-06-15	2018-06-19	4	NEGATIVE	ALIVE
631	2018	31	M	2018-06-13	2018-06-19	6	NEGATIVE	ALIVE
632	2018	17	M	2018-06-17	2018-06-19	2	NEGATIVE	ALIVE
633	2018	72	F	2018-06-15	2018-06-19	4	NEGATIVE	ALIVE
634	2018	40	M	2018-06-18	2018-06-20	2	NEGATIVE	ALIVE
635	2018	26	F	2018-06-16	2018-06-22	6	NEGATIVE	ALIVE
636	2018	38	M	2018-06-12	2018-06-22	10	POSITIVE	ALIVE
637	2018	43	M	2018-06-23	2018-06-26	3	NEGATIVE	ALIVE
638	2018	73	F	2018-06-24	2018-06-26	2	NEGATIVE	ALIVE
639	2018	21	F	2018-06-18	2018-06-26	8	POSITIVE	ALIVE
640	2018	5	M	2018-06-21	2018-06-26	5	NEGATIVE	ALIVE
641	2018	39	F	2018-06-23	2018-07-02	9	NEGATIVE	ALIVE
642	2018	31	F	2018-06-25	2018-07-02	7	NEGATIVE	ALIVE
643	2018	1Y 5M	M	2018-06-20	2018-07-03	13	NEGATIVE	ALIVE
644	2018	57	M	2018-06-28	2018-07-03	6	NEGATIVE	ALIVE
645	2018	3	M	2018-06-18	2018-07-03	15	NEGATIVE	ALIVE
646	2018	27	M	2018-06-27	2018-07-03	6	NEGATIVE	ALIVE
647	2018	65	M	2018-07-04	2018-07-04	0	NEGATIVE	ALIVE
648	2018	58	F	2018-06-25	2018-07-05	10	POSITIVE	DECEASED
649	2018	28	M	2018-07-02	2018-07-05	3	NEGATIVE	ALIVE
650	2018	36	M	2018-07-04	2018-07-08	4	NEGATIVE	ALIVE
651	2018	53	M	2018-05-05	2018-07-08	64	POSITIVE	ALIVE
652	2018	61	M	2018-06-26	2018-07-08	12	POSITIVE	ALIVE
653	2018	20	F	2018-07-05	2018-07-09	4	NEGATIVE	ALIVE
654	2018	50	M	2018-07-03	2018-07-09	6	POSITIVE	ALIVE
655	2018	60	F	2018-07-02	2018-07-09	7	NEGATIVE	ALIVE
656	2018	28	F	2018-07-03	2018-07-09	6	NEGATIVE	ALIVE
657	2018	41	F	2018-03-24	2018-07-13	110	NEGATIVE	ALIVE
658	2018	58	M	2018-06-27	2018-07-13	16	NEGATIVE	ALIVE
659	2018	17	F	2018-07-05	2018-07-17	12	NEGATIVE	ALIVE
660	2018	80	F	2018-05-19	2018-07-17	57	POSITIVE	DECEASED
661	2018	34	F	2018-07-09	2018-07-17	8	NEGATIVE	ALIVE
662	2018	8days	M	2018-07-17	2018-07-16	1	NEGATIVE	ALIVE
663	2018	54	F	2018-07-13	2018-07-17	4	NEGATIVE	ALIVE
664	2018	17	M	2018-07-16	2018-07-20	4	NEGATIVE	ALIVE
665	2018	7	F	2018-07-18	2018-07-21	3	NEGATIVE	ALIVE
666	2018	34	M	2018-06-23	2018-07-25	32	POSITIVE	ALIVE
667	2018	37	F	2018-07-22	2018-07-26	4	NEGATIVE	ALIVE
668	2018	23	F	2018-07-16	2018-07-27	11	NEGATIVE	ALIVE
669	2018	5	M	2018-07-23	2018-07-30	7	NEGATIVE	ALIVE
670	2018	50	M	2018-07-15	2018-08-01	17	POSITIVE	ALIVE
671	2018	72	F	2018-08-02	2018-08-03	1	NEGATIVE	ALIVE
672	2018	46	M	2018-07-17	2018-08-04	18	NEGATIVE	ALIVE
673	2018	87	F	2018-08-02	2018-08-05	3	NEGATIVE	ALIVE
674	2018	28	M	2018-07-30	2018-08-05	6	POSITIVE	ALIVE
675	2018	18	M	2018-08-04	2018-08-07	3	NEGATIVE	ALIVE
676	2018	24	F	2018-08-06	2018-08-08	2	NEGATIVE	ALIVE
677	2018	33	M	2018-08-02	2018-08-08	6	NEGATIVE	ALIVE
678	2018	50	M	2018-08-05	2018-08-09	4	NEGATIVE	ALIVE
679	2018	26	F	2018-07-30	2018-08-10	11	NEGATIVE	ALIVE
680	2018	70	M	2018-08-05	2018-08-11	6	NEGATIVE	ALIVE
681	2018	31	F	2018-08-11	2018-08-13	2	NEGATIVE	ALIVE
682	2018	24	F	2018-08-09	2018-08-13	4	NEGATIVE	ALIVE
683	2018	32	F	2018-08-09	2018-08-13	4	NEGATIVE	ALIVE
684	2018	23	F	2018-08-17	2018-08-21	4	NEGATIVE	ALIVE
685	2018	31	F	2018-07-30	2018-08-20	21	NEGATIVE	ALIVE
686	2018	48	F	2018-08-18	2018-08-20	2	NEGATIVE	ALIVE
687	2018	45	F	2018-08-20	2018-08-22	2	NEGATIVE	ALIVE
688	2018	35	M	2018-08-19	2018-08-22	3	NEGATIVE	ALIVE
689	2018	56	F	2018-08-12	2018-08-23	11	NEGATIVE	ALIVE
690	2018	19	M	2018-08-12	2018-08-23	11	NEGATIVE	ALIVE
691	2018	18	M	2018-08-12	2018-08-23	11	NEGATIVE	ALIVE
692	2018	14	M	2018-08-23	2018-08-24	1	NEGATIVE	ALIVE
693	2018	3	F	2018-08-25	2018-08-28	3	NEGATIVE	ALIVE
694	2018	10	F	2018-09-03	2018-09-03	0	NEGATIVE	ALIVE
695	2018	86	F	2018-09-04	2018-09-04	0	NEGATIVE	ALIVE
696	2018	57	M	2018-09-09	2018-09-10	1	NEGATIVE	ALIVE
697	2018	23	M	2018-09-06	2018-09-12	6	NEGATIVE	ALIVE
698	2018	37	F	2018-08-29	2018-09-14	16	NEGATIVE	ALIVE
699	2018	30	F	2018-09-12	2018-09-14	2	NEGATIVE	ALIVE
700	2018	70	F	2018-09-06	2018-09-15	9	NEGATIVE	ALIVE
701	2018	42	F	2018-09-10	2018-09-19	9	NEGATIVE	ALIVE
702	2018	30	M	2018-09-20	2018-09-20	0	NEGATIVE	ALIVE
703	2018	44	F	2018-09-12	2018-09-20	8	POSITIVE	ALIVE
704	2018	48	M	2018-09-08	2018-09-24	16	NEGATIVE	ALIVE
705	2018	40	M	2018-09-06	2018-09-30	24	POSITIVE	ALIVE
706	2018	16	F	2018-09-20	2018-10-02	12	POSITIVE	ALIVE
707	2018	28	F	2018-09-20	2018-09-30	10	POSITIVE	ALIVE
708	2018	36	F	2018-09-04	2018-10-04	0	POSITIVE	ALIVE
709	2018	6WEEKS	F	2018-10-03	2018-10-05	2	POSITIVE	ALIVE
710	2018	29	F	2018-10-01	2018-10-05	4	NEGATIVE	ALIVE
711	2018	12	M	2018-10-06	2018-10-06	0	POSITIVE	DECEASED
712	2018	19	M	2018-10-01	2018-10-07	6	POSITIVE	ALIVE
713	2018	72	M	2018-09-04	2018-10-07	33	NEGATIVE	ALIVE
714	2018	25	M	2018-10-10	2018-10-12	2	NEGATIVE	ALIVE
715	2018	39	M	2018-10-11	2018-10-07	4	POSITIVE	ALIVE
716	2018	75	F	2018-10-09	2018-10-10	1	POSITIVE	ALIVE
717	2018	30	F	2018-10-06	2018-10-09	3	NEGATIVE	ALIVE
718	2018	30	F	2018-10-13	2018-10-14	1	NEGATIVE	ALIVE
719	2018	21	M	2018-10-14	2018-10-14	0	NEGATIVE	ALIVE
720	2018	3	M	2018-10-08	2018-10-14	6	NEGATIVE	ALIVE
721	2018	35	M	2018-10-06	2018-10-15	9	POSITIVE	ALIVE
722	2018	22MTH	M	2018-10-15	2018-10-15	0	NEGATIVE	ALIVE
723	2018	43	M	2018-10-06	2018-10-15	9	POSITIVE	DECEASED
724	2018	3	F	2018-10-11	2018-10-16	5	NEGATIVE	ALIVE
725	2018	30	M	2018-10-16	2018-10-17	1	NEGATIVE	ALIVE
726	2018	40	F	2018-10-15	2018-10-17	2	NEGATIVE	ALIVE
727	2018	42	F	2018-10-04	2018-10-18	14	POSITIVE	ALIVE
728	2018	39	F	2018-10-15	2018-10-18	3	NEGATIVE	ALIVE
729	2018	40	M	2018-10-17	2018-10-18	1	NEGATIVE	ALIVE
730	2018	48	F	2018-10-19	2018-10-20	1	NEGATIVE	ALIVE
731	2018	13	M	2018-10-18	2018-10-20	2	NEGATIVE	ALIVE
732	2018	10	M	2018-10-20	2018-10-23	3	NEGATIVE	ALIVE
733	2018	12	M	2018-10-21	2018-10-23	2	NEGATIVE	ALIVE
734	2018	27	F	2018-10-20	2018-10-23	3	NEGATIVE	ALIVE
735	2018	55	F	2018-10-19	2018-10-23	4	NEGATIVE	ALIVE
736	2018	42	F	2018-10-21	2018-10-23	2	NEGATIVE	ALIVE
737	2018	21	M	2018-10-18	2018-10-23	5	NEGATIVE	ALIVE
738	2018	12	M	2018-10-18	2018-10-23	5	NEGATIVE	DECEASED
739	2018	40	M	2018-10-20	2018-10-23	3	NEGATIVE	ALIVE
740	2018	70	M	2018-10-23	2018-10-25	2	NEGATIVE	ALIVE
741	2018	80	M	2018-10-24	2018-10-25	1	NEGATIVE	ALIVE
742	2018	41	F	2018-10-22	2018-10-25	3	NEGATIVE	ALIVE
743	2018	16	M	2018-10-20	2018-10-25	5	POSITIVE	DECEASED
744	2018	38	F	2018-10-23	2018-10-25	2	NEGATIVE	ALIVE
745	2018	27	F	2018-10-22	2018-10-26	3	POSITIVE	ALIVE
746	2018	52	M	2018-10-24	2018-10-26	2	NEGATIVE	ALIVE
747	2018	92	M	2018-10-23	2018-10-26	3	NEGATIVE	ALIVE
748	2018	75	F	2018-10-23	2018-10-27	3	NEGATIVE	ALIVE
749	2018	58	M	2018-10-25	2018-10-27	2	NEGATIVE	ALIVE
750	2018	62	M	2018-10-20	2018-10-27	7	NEGATIVE	ALIVE
751	2018	35	F	2018-10-25	2018-10-27	2	NEGATIVE	ALIVE
752	2018	46	M	2018-10-24	2018-10-27	3	POSITIVE	DECEASED
753	2018	43	M	2018-10-26	2018-10-27	1	NEGATIVE	ALIVE
754	2018	32	F	2018-10-14	2018-10-27	13	POSITIVE	ALIVE
755	2018	37	F	2018-10-25	2018-10-27	2	NEGATIVE	ALIVE
756	2018	26	M	2018-10-27	2018-10-29	2	NEGATIVE	ALIVE
757	2018	50	F	2018-10-28	2018-10-29	1	NEGATIVE	ALIVE
758	2018	30	F	2018-10-23	2018-10-29	6	NEGATIVE	ALIVE
759	2018	35	M	2018-10-25	2018-10-29	4	NEGATIVE	ALIVE
760	2018	32	M	2018-10-28	2018-10-29	1	NEGATIVE	ALIVE
761	2018	10	F	2018-10-27	2018-10-29	2	NEGATIVE	ALIVE
762	2018	28	F	2018-10-28	2018-10-30	2	NEGATIVE	ALIVE
763	2018	27	M	2018-10-28	2018-10-30	2	NEGATIVE	ALIVE
764	2018	27	F	2018-10-27	2018-10-30	3	NEGATIVE	ALIVE
765	2018	34	M	2018-10-25	2018-10-30	5	NEGATIVE	ALIVE
766	2018	26	M	2018-10-28	2018-10-30	2	NEGATIVE	ALIVE
767	2018	32	F	2018-10-24	2018-10-30	6	NEGATIVE	ALIVE
768	2018	26	F	2018-10-29	2018-10-31	2	POSITIVE	ALIVE
769	2018	21	F	2018-10-28	2018-10-31	3	NEGATIVE	ALIVE
770	2018	32	M	2018-10-25	2018-10-31	6	NEGATIVE	ALIVE
771	2018	41	M	2018-10-27	2018-10-31	4	NEGATIVE	ALIVE
772	2018	NEONATE	F	2018-10-29	2018-10-31	2	POSITIVE	DECEASED
773	2018	28	F	2018-10-28	2018-10-31	3	NEGATIVE	ALIVE
774	2018	29	F	2018-10-29	2018-10-31	2	NEGATIVE	ALIVE
775	2018	40	M	2018-10-28	2018-10-31	3	NEGATIVE	ALIVE
776	2018	29	F	2018-10-27	2018-10-31	4	NEGATIVE	ALIVE
777	2018	42	F	2018-10-29	2018-11-01	2	NEGATIVE	ALIVE
778	2018	5	M	2018-10-27	2018-11-01	5	NEGATIVE	ALIVE
779	2018	35	M	2018-10-30	2018-11-01	2	NEGATIVE	ALIVE
780	2018	3	F	2018-10-28	2018-11-01	4	NEGATIVE	ALIVE
781	2018	12	M	2018-10-26	2018-11-01	6	NEGATIVE	ALIVE
782	2018	1	F	2018-10-28	2018-11-01	3	NEGATIVE	ALIVE
783	2018	35	M	2018-10-31	2018-11-02	2	NEGATIVE	ALIVE
784	2018	40	M	2018-10-30	2018-11-02	3	NEGATIVE	ALIVE
785	2018	9	F	2018-10-25	2018-11-02	8	NEGATIVE	ALIVE
786	2018	23	F	2018-10-26	2018-11-02	7	NEGATIVE	ALIVE
787	2018	23	F	2018-10-29	2018-11-02	4	NEGATIVE	ALIVE
788	2018	40	M	2018-11-01	2018-11-02	1	NEGATIVE	ALIVE
789	2018	10	M	2018-10-28	2018-11-03	6	NEGATIVE	ALIVE
790	2018	30	F	2018-10-27	2018-11-03	7	NEGATIVE	ALIVE
791	2018	25	M	2018-10-29	2018-11-03	5	NEGATIVE	ALIVE
792	2018	35	M	2018-11-01	2018-11-03	2	NEGATIVE	ALIVE
793	2018	29	M	2018-10-31	2018-11-03	3	NEGATIVE	ALIVE
794	2018	28	M	2018-11-01	2018-11-03	2	NEGATIVE	ALIVE
795	2018	29	F	2018-10-29	2018-11-03	5	NEGATIVE	ALIVE
796	2018	28	M	2018-10-28	2018-11-05	8	NEGATIVE	ALIVE
797	2018	22	F	2018-10-30	2018-11-06	7	NEGATIVE	ALIVE
798	2018	85	F	2018-10-29	2018-11-06	8	NEGATIVE	ALIVE
799	2018		F	2018-11-03	2018-11-06	3	NEGATIVE	ALIVE
800	2018	30	M	2018-11-04	2018-11-06	2	NEGATIVE	ALIVE
801	2018	26	F	2018-11-05	2018-11-06	1	POSITIVE	ALIVE
802	2018	25	M	2018-11-02	2018-11-07	5	NEGATIVE	ALIVE
803	2018	13	M	2018-10-30	2018-11-07	8	NEGATIVE	ALIVE
804	2018	6	M	2018-11-08	2018-11-09	1	POSITIVE	ALIVE
805	2018	17	F	2018-11-06	2018-11-09	3	NEGATIVE	ALIVE
806	2018	40	M	2018-11-07	2018-11-09	2	NEGATIVE	ALIVE
807	2018	32	M	2018-11-02	2018-11-09	7	NEGATIVE	ALIVE
808	2018	38	M	2018-11-06	2018-11-09	3	NEGATIVE	ALIVE
809	2018	44	F	2018-11-08	2018-11-09	1	NEGATIVE	ALIVE
810	2018	6	F	2018-11-05	2018-11-09	4	NEGATIVE	ALIVE
811	2018	37	F	2018-11-08	2018-11-10	2	NEGATIVE	ALIVE
812	2018	32	F	2018-11-07	2018-11-10	3	NEGATIVE	ALIVE
813	2018	66	M	2018-11-06	2018-11-10	4	NEGATIVE	ALIVE
814	2018	65	F	2018-11-08	2018-11-10	2	NEGATIVE	ALIVE
815	2018	29	M	2018-11-08	2018-11-10	2	NEGATIVE	ALIVE
816	2018	34	F	2018-11-06	2018-11-10	4	NEGATIVE	ALIVE
817	2018	40	M	2018-11-09	2018-11-10	1	NEGATIVE	ALIVE
818	2018	34	M	2018-11-06	2018-11-12	6	POSITIVE	DECEASED
819	2018	25	M	2018-10-30	2018-11-12	13	POSITIVE	ALIVE
820	2018	34	M	2018-11-09	2018-11-12	3	NEGATIVE	ALIVE
821	2018	30	F	2018-11-09	2018-11-13	4	NEGATIVE	ALIVE
822	2018	19	F	2018-11-10	2018-11-13	3	NEGATIVE	ALIVE
823	2018	1YRS	M	2018-11-08	2018-11-14	6	NEGATIVE	ALIVE
824	2018	74	M	2018-11-13	2018-11-15	2	NEGATIVE	ALIVE
825	2018	3	M	2018-11-13	2018-11-16	3	NEGATIVE	ALIVE
826	2018	40	M	2018-11-10	2018-11-16	6	NEGATIVE	ALIVE
827	2018	45	M	2018-11-14	2018-11-16	2	NEGATIVE	ALIVE
828	2018	12	M	2018-11-13	2018-11-16	3	NEGATIVE	ALIVE
829	2018	76	M	2018-11-14	2018-11-16	2	NEGATIVE	ALIVE
830	2018	70	M	2018-11-15	2018-11-16	1	NEGATIVE	ALIVE
831	2018	86	F	2018-11-12	2018-11-16	4	NEGATIVE	ALIVE
832	2018	34	M	2018-11-15	2018-11-17	2	NEGATIVE	ALIVE
833	2018	57	F	2018-11-14	2018-11-17	3	NEGATIVE	ALIVE
834	2018	6	M	2018-11-16	2018-11-17	1	NEGATIVE	ALIVE
835	2018	43	F	2018-11-15	2018-11-19	4	POSITIVE	ALIVE
836	2018	16DAYS	M	2018-11-17	2018-11-19	2	NEGATIVE	ALIVE
837	2018	14MNTH	M	2018-11-12	2018-11-19	7	NEGATIVE	ALIVE
838	2018	48	F	2018-11-15	2018-11-19	4	POSITIVE	ALIVE
839	2018	82	M	2018-11-16	2018-11-20	4	NEGATIVE	ALIVE
840	2018	20	M	2018-11-18	2018-11-20	2	NEGATIVE	ALIVE
841	2018	51	F	2018-11-16	2018-11-21	5	POSITIVE	ALIVE
842	2018	15MTHS	F	2018-11-20	2018-11-22	2	NEGATIVE	ALIVE
843	2018	43	F	2018-11-19	2018-11-22	3	NEGATIVE	ALIVE
844	2018	20	Y	2018-11-22	2018-11-24	2	NEGATIVE	ALIVE
845	2018	75	F	2018-11-20	2018-11-24	4	POSITIVE	DECEASED
846	2018	15	M	2018-11-23	2018-11-24	1	NEGATIVE	ALIVE
847	2018	17	F	2018-11-24	2018-11-26	2	NEGATIVE	ALIVE
848	2018	65	F	2018-11-20	2018-11-26	6	POSITIVE	ALIVE
849	2018	32	F	2018-11-25	2018-11-26	1	NEGATIVE	ALIVE
850	2018	8DAYS	M	2018-11-20	2018-11-26	6	NEGATIVE	ALIVE
851	2018	40	F	2018-11-25	2018-11-26	1	NEGATIVE	ALIVE
852	2018	43	M	2018-11-23	2018-11-26	3	NEGATIVE	ALIVE
853	2018	56	F	2018-11-25	2018-11-27	2	NEGATIVE	ALIVE
854	2018	25	F	2018-11-23	2018-11-27	4	POSITIVE	ALIVE
855	2018	23	F	2018-11-18	2018-11-27	9	NEGATIVE	ALIVE
856	2018	34	F	2018-11-25	2018-11-27	2	NEGATIVE	ALIVE
857	2018	74	M	2018-11-25	2018-11-28	3	POSITIVE	ALIVE
858	2018	30	M	2018-11-27	2018-11-28	1	NEGATIVE	ALIVE
859	2018	7	M	2018-11-22	2018-11-29	5	NEGATIVE	ALIVE
860	2018	28	F	2018-11-28	2018-11-29	1	NEGATIVE	ALIVE
861	2018	35	M	2018-11-29	2018-11-30	1	NEGATIVE	ALIVE
862	2018	30	M	2018-11-25	2018-11-30	5	POSITIVE	ALIVE
863	2018	44	M	2018-11-27	2018-11-30	3	POSITIVE	ALIVE
864	2018	44	M	2018-11-28	2018-12-01	3	POSITIVE	ALIVE
865	2018	25	F	2018-11-29	2018-12-01	2	NEGATIVE	ALIVE
866	2018	2DAYS	F	2018-11-25	2018-12-01	6	NEGATIVE	ALIVE
867	2018	35	M	2018-11-29	2018-12-02	3	NEGATIVE	ALIVE
868	2018	32	M	2018-11-30	2018-12-02	2	POSITIVE	ALIVE
869	2018	80	M	2018-12-02	2018-12-05	3	NEGATIVE	ALIVE
870	2018	53	M	2018-12-05	2018-12-08	3	NEGATIVE	ALIVE
871	2018	65	F	2018-12-08	2018-12-11	3	NEGATIVE	ALIVE
872	2018	9	M	2018-12-10	2018-12-11	1	NEGATIVE	ALIVE
873	2018	4	F	2018-12-09	2018-12-11	3	POSITIVE	ALIVE
874	2018	13	F	2018-12-11	2018-12-12	1	NEGATIVE	ALIVE
875	2018	23	M	2018-12-10	2018-12-13	3	NEGATIVE	ALIVE
876	2018	56	F	2018-12-09	2018-12-14	5	POSITIVE	ALIVE
877	2018	35	M	2018-12-13	2018-12-15	2	NEGATIVE	ALIVE
878	2018	60	F	2018-12-11	2018-12-15	4	NEGATIVE	ALIVE
879	2018	34	F	2018-11-28	2018-12-15	17	NEGATIVE	ALIVE
880	2018	21	F	2018-12-10	2018-12-15	5	NEGATIVE	ALIVE
881	2018	38	M	2018-12-14	2018-12-15	1	POSITIVE	ALIVE
882	2018	25	M	2018-12-12	2018-12-15	3	NEGATIVE	ALIVE
883	2018	48	M	2018-12-02	2018-12-18	16	POSITIVE	DECEASED
884	2018	20	M	2018-12-10	2018-12-18	8	POSITIVE	DECEASED
885	2018	24	M	2018-12-15	2018-12-19	4	NEGATIVE	ALIVE
886	2018	7	F	2018-12-18	2018-12-21	3	NEGATIVE	ALIVE
887	2018	43	F	2018-12-20	2018-12-21	1	NEGATIVE	ALIVE
888	2018	13	F	2018-12-17	2018-12-21	4	POSITIVE	ALIVE
889	2018	36	M	2018-12-15	2018-12-22	7	POSITIVE	ALIVE
890	2018	39	M	2018-12-14	2018-12-22	8	NEGATIVE	ALIVE
891	2018	37	M	2018-12-17	2018-12-22	5	NEGATIVE	ALIVE
892	2018	12	M	2018-12-20	2018-12-23	3	POSITIVE	DECEASED
893	2018	ADULT	F	2018-12-24	2018-12-26	2	NEGATIVE	ALIVE
894	2018	60	M	2018-12-18	2018-12-25	7	POSITIVE	ALIVE
895	2018	40	M	2018-12-15	2018-12-28	13	POSITIVE	DECEASED
896	2018	25	M	2018-12-17	2018-12-28	11	POSITIVE	ALIVE
897	2018	80	M	2018-12-27	2018-12-29	2	NEGATIVE	ALIVE
898	2018	26	M	2018-12-21	2018-12-29	8	POSITIVE	DECEASED
899	2018	55	F	2018-12-12	2018-12-29	17	NEGATIVE	ALIVE
900	2018	52	F	2018-12-26	2018-12-29	3	NEGATIVE	ALIVE
901	2018	6	M	2018-11-03	2018-11-08	5	POSITIVE	ALIVE
902	2018	34	F	2018-11-23	2018-11-25	2	NEGATIVE	ALIVE
903	2018	24	M	2018-12-26	2018-12-30	4	POSITIVE	DECEASED
904	2019	54	F	2018-12-28	2019-01-02	4	POSITIVE	DECEASED
905	2019	40	F	2018-12-29	2019-01-03	3	NEGATIVE	ALIVE
906	2019	71	F	2018-12-27	2019-01-01	5	POSITIVE	DECEASED
907	2019	73	F	2018-12-28	2019-01-01	6	POSITIVE	ALIVE
908	2019	64	F	2018-12-29	2019-01-01	5	NEGATIVE	ALIVE
909	2019	30	F	2019-01-02	2019-01-01	1	POSITIVE	ALIVE
910	2019	50	M	2018-12-27	2019-01-08	7	POSITIVE	DECEASED
911	2019	34	F	2018-12-20	2019-01-08	13	NEGATIVE	ALIVE
912	2019	18	M	2018-12-31	2019-01-08	3	POSITIVE	ALIVE
913	2019	64	M	2019-01-02	2019-01-08	2	NEGATIVE	ALIVE
914	2019	22	F	2018-12-30	2019-01-08	4	NEGATIVE	ALIVE
915	2019	18	F	2019-01-02	2019-01-08	3	POSITIVE	ALIVE
916	2019	40	M	2019-01-03	2019-01-09	4	POSITIVE	DECEASED
917	2019	5 DAYS	M	2019-01-02	2019-01-09	5	NEGATIVE	ALIVE
918	2019	43	M	2019-01-05	2019-01-09	2	NEGATIVE	ALIVE
919	2019	30	F	2018-12-31	2019-01-09	7	POSITIVE	ALIVE
920	2019	39	F	2019-01-06	2019-01-09	1	NEGATIVE	ALIVE
921	2019	52	F	2019-01-02	2019-01-07	5	POSITIVE	DECEASED
922	2019	50	F	2019-01-05	2019-01-07	2	NEGATIVE	ALIVE
923	2019	55	F	2019-01-04	2019-01-07	3	POSITIVE	ALIVE
924	2019	55	F	2018-12-30	2019-01-07	7	POSITIVE	ALIVE
925	2019	35	F	2019-01-03	2019-01-07	5	NEGATIVE	ALIVE
926	2019	19	M	2019-01-06	2019-01-07	4	POSITIVE	ALIVE
927	2019	89	M	2018-12-30	2019-01-07	11	NEGATIVE	ALIVE
928	2019	48	F	2019-01-05	2019-01-07	5	NEGATIVE	ALIVE
929	2019	38	F	2019-01-02	2019-01-07	8	NEGATIVE	ALIVE
930	2019	56	F	2019-01-03	2019-01-09	7	POSITIVE	DECEASED
931	2019	16	F	2019-01-02	2019-01-09	8	POSITIVE	ALIVE
932	2019	60	F	2019-01-04	2019-01-09	6	POSITIVE	ALIVE
933	2019	30	M	2019-01-06	2019-01-14	4	POSITIVE	DECEASED
934	2019	50	M	2019-01-07	2019-01-14	3	NEGATIVE	ALIVE
935	2019	56	M	2018-12-30	2019-01-05	11	POSITIVE	DECEASED
936	2019	23	M	2019-01-01	2019-01-05	9	POSITIVE	ALIVE
937	2019	8	M	2019-01-04	2019-01-05	6	POSITIVE	ALIVE
938	2019	60	M	2019-01-08	2019-01-05	3	POSITIVE	ALIVE
939	2019	30	M	2019-01-06	2019-01-05	5	POSITIVE	ALIVE
940	2019	90	M	2019-01-08	2019-01-15	3	POSITIVE	DECEASED
941	2019	25	F	2019-01-01	2019-01-15	10	POSITIVE	ALIVE
942	2019	60	M	2019-01-01	2019-01-15	10	POSITIVE	ALIVE
943	2019	12	F	2019-01-06	2019-01-15	6	NEGATIVE	ALIVE
944	2019	28	F	2019-01-10	2019-01-15	2	POSITIVE	ALIVE
945	2019	64	F	2019-01-09	2019-01-15	5	POSITIVE	ALIVE
946	2019	47	M	2019-01-12	2019-01-15	2	NEGATIVE	ALIVE
947	2019	40	M	2019-01-08	2019-01-15	6	POSITIVE	ALIVE
948	2019	23	F	2019-01-13	2019-01-15	1	POSITIVE	ALIVE
949	2019	5	M	2019-01-14	2019-01-15	1	NEGATIVE	ALIVE
950	2019	32	F	2019-01-13	2019-01-15	2	NEGATIVE	ALIVE
951	2019	16	F	2019-01-10	2019-01-15	5	POSITIVE	ALIVE
952	2019	48	F	2019-01-14	2019-01-15	1	POSITIVE	ALIVE
953	2019	35	M	2019-01-13	2019-01-15	2	NEGATIVE	ALIVE
954	2019	42	M	2019-01-14	2019-01-15	1	NEGATIVE	ALIVE
955	2019	35	M	2018-12-30	2019-01-15	17	POSITIVE	ALIVE
956	2019	43	F	2019-01-13	2019-01-15	3	POSITIVE	ALIVE
957	2019	57	M	2019-01-14	2019-01-15	2	NEGATIVE	ALIVE
958	2019	50	M	2019-01-15	2019-01-15	1	POSITIVE	ALIVE
959	2019	49	M	2019-01-13	2019-01-15	3	POSITIVE	DECEASED
960	2019	14	F	2019-01-16	2019-01-15	2	NEGATIVE	ALIVE
961	2019	4	M	2019-01-14	2019-01-15	4	NEGATIVE	ALIVE
962	2019	24	F	2019-01-16	2019-01-15	2	POSITIVE	ALIVE
963	2019	40	M	2019-01-15	2019-01-15	3	POSITIVE	ALIVE
964	2019	24	M	2019-01-17	2019-01-15	1	NEGATIVE	ALIVE
965	2019	23	M	2019-01-16	2019-01-15	2	POSITIVE	ALIVE
966	2019	40	F	2019-01-17	2019-01-15	1	NEGATIVE	ALIVE
967	2019	36	M	2019-01-16	2019-01-15	2	POSITIVE	ALIVE
968	2019	26	F	2018-01-17	2019-01-15	1	NEGATIVE	ALIVE
969	2019	40	F	2019-01-16	2019-01-15	2	POSITIVE	ALIVE
970	2019	85	M	2018-01-16	2019-01-15	2	POSITIVE	DECEASED
971	2019	19	F	2019-01-18	2019-01-15	1	NEGATIVE	ALIVE
972	2019	40	F	2019-01-16	2019-01-15	3	NEGATIVE	ALIVE
973	2019	37	M	2019-01-18	2019-01-15	1	POSITIVE	ALIVE
974	2019	17	M	2019-01-16	2019-01-15	3	NEGATIVE	ALIVE
975	2019	39	F	2019-01-17	2019-01-15	2	NEGATIVE	ALIVE
976	2019	65	M	2019-01-18	2019-01-15	1	POSITIVE	DECEASED
977	2019	45	F	2019-01-16	2019-01-15	2	NEGATIVE	ALIVE
978	2019	22	F	2019-01-17	2019-01-15	2	POSITIVE	ALIVE
979	2019	19	F	2019-01-16	2019-01-15	3	NEGATIVE	ALIVE
980	2019	62	M	2019-01-10	2019-01-15	10	POSITIVE	DECEASED
981	2019	4	M	2019-01-13	2019-01-15	7	NEGATIVE	ALIVE
982	2019	57	M	2019-01-19	2019-01-15	3	POSITIVE	ALIVE
983	2019		F	2019-01-18	2019-01-15	4	NEGATIVE	ALIVE
984	2019	22	M	2019-01-19	2019-01-15	2	POSITIVE	ALIVE
985	2019	30	M	2019-01-20	2019-01-15	1	NEGATIVE	ALIVE
986	2019	43	M	2019-01-19	2019-01-15	3	NEGATIVE	ALIVE
987	2019	7	F	2019-01-18	2019-01-15	3	POSITIVE	ALIVE
988	2019	9	M	2019-01-19	2019-01-15	2	NEGATIVE	ALIVE
989	2019	4	F	2019-01-18	2019-01-15	3	NEGATIVE	ALIVE
990	2019	40	F	2019-01-10	2019-01-15	11	POSITIVE	ALIVE
991	2019	40	M	2019-01-18	2019-01-15	3	NEGATIVE	ALIVE
992	2019	30	F	2019-01-19	2019-01-15	2	NEGATIVE	ALIVE
993	2019	30	M	2018-01-18	2019-01-15	3	POSITIVE	ALIVE
994	2019	21	M	2019-01-19	2019-01-15	2	POSITIVE	ALIVE
995	2019	25	M	2019-01-16	2019-01-15	6	NEGATIVE	ALIVE
996	2019	8 MONTHS	F	2019-01-19	2019-01-15	3	NEGATIVE	ALIVE
997	2019	31	M	2019-01-15	2019-01-15	7	NEGATIVE	ALIVE
998	2019	42	M	2019-01-18	2019-01-15	4	POSITIVE	DECEASED
999	2019	40	M	2019-01-13	2019-01-15	9	NEGATIVE	ALIVE
1000	2019	20	M	2019-01-15	2019-01-15	7	POSITIVE	ALIVE
1001	2019	35	M	2019-01-15	2019-02-12	7	POSITIVE	DECEASED
1002	2019	22	F	2019-01-07	2019-02-12	15	POSITIVE	ALIVE
1003	2019	30	F	2019-01-17	2019-02-12	5	NEGATIVE	ALIVE
1004	2019	32 DAYS	F	2019-01-15	2019-02-12	8	NEGATIVE	ALIVE
1005	2019	4	M	2019-01-19	2019-02-12	4	POSITIVE	ALIVE
1006	2019	2	F	2019-01-17	2019-02-12	6	POSITIVE	ALIVE
1007	2019	12 DAYS	F	2019-01-17	2019-02-12	6	POSITIVE	DECEASED
1008	2019	65	M	2019-01-10	2019-02-12	13	POSITIVE	ALIVE
1009	2019	7 MONTHS	F	2019-01-12	2019-02-12	11	POSITIVE	ALIVE
1010	2019	38	M	2019-01-19	2019-02-12	5	POSITIVE	ALIVE
1011	2019	29	M	2019-01-17	2019-02-12	7	NEGATIVE	ALIVE
1012	2019	30	F	2019-01-18	2019-02-12	6	POSITIVE	ALIVE
1013	2019	88	M	2019-01-16	2019-02-12	8	NEGATIVE	ALIVE
1014	2019	33	F	2019-01-20	2019-02-12	5	POSITIVE	ALIVE
1015	2019	13	F	2019-01-18	2019-02-12	7	POSITIVE	ALIVE
1016	2019	28	M	2019-01-22	2019-02-12	3	POSITIVE	ALIVE
1017	2019	34	M	2019-01-19	2019-02-12	6	NEGATIVE	ALIVE
1018	2019	24	M	2019-01-15	2019-02-12	10	NEGATIVE	ALIVE
1019	2019	30	F	2019-01-21	2019-02-12	4	POSITIVE	ALIVE
1020	2019	25	M	2019-01-19	2019-02-12	6	NEGATIVE	ALIVE
1021	2019	17	M	2019-01-18	2019-02-12	7	NEGATIVE	ALIVE
1022	2019	30	F	2019-01-17	2019-02-12	8	NEGATIVE	ALIVE
1023	2019	32	M	2019-01-19	2019-02-12	6	POSITIVE	ALIVE
1024	2019	48	F	2019-01-22	2019-02-12	3	NEGATIVE	ALIVE
1025	2019	72	M	2019-01-15	2019-02-12	10	POSITIVE	ALIVE
1026	2019	45	M	2019-01-14	2019-02-12	11	POSITIVE	ALIVE
1027	2019	36	F	2019-01-21	2019-02-12	5	NEGATIVE	ALIVE
1028	2019	60	M	2019-01-18	2019-02-12	8	POSITIVE	ALIVE
1029	2019	32	M	2019-01-21	2019-02-12	5	POSITIVE	ALIVE
1030	2019	60	F	2019-01-19	2019-02-12	7	POSITIVE	ALIVE
1031	2019	18	F	2019-01-15	2019-02-12	11	POSITIVE	ALIVE
1032	2019	23	M	2019-01-20	2019-02-12	5	POSITIVE	ALIVE
1033	2019	19MONTH	F	2019-01-19	2019-02-12	7	NEGATIVE	ALIVE
1034	2019	25	F	2019-01-17	2019-02-12	9	NEGATIVE	ALIVE
1035	2019	25	F	2019-01-21	2019-02-12	5	NEGATIVE	ALIVE
1036	2019	30	F	2019-01-18	2019-02-12	8	NEGATIVE	ALIVE
1037	2019	45	M	2019-01-22	2019-02-12	5	POSITIVE	ALIVE
1038	2019	32	F	2019-01-20	2019-02-13	7	NEGATIVE	ALIVE
1039	2019	41	M	2019-01-17	2019-02-13	10	POSITIVE	ALIVE
1040	2019	23	F	2019-01-21	2019-02-13	6	NEGATIVE	ALIVE
1041	2019	5MNTH	M	2019-01-20	2019-01-28	8	PROBABLE	DECEASED
1042	2019	53	M	2019-01-22	2019-01-28	6	NEGATIVE	ALIVE
1043	2019	63	F	2019-01-18	2019-01-28	10	POSITIVE	ALIVE
1044	2019	37	F	2019-01-21	2019-01-28	7	POSITIVE	ALIVE
1045	2019	29	F	2019-01-22	2019-01-28	6	NEGATIVE	ALIVE
1046	2019	32	F	2019-01-22	2019-01-28	6	NEGATIVE	ALIVE
1047	2019	58	M	2019-01-19	2019-01-28	9	POSITIVE	ALIVE
1048	2019	80	M	2019-01-21	2019-01-28	7	POSITIVE	ALIVE
1049	2019	32	F	2019-01-23	2019-01-28	6	NEGATIVE	ALIVE
1050	2019	40	M	2019-01-24	2019-01-28	5	NEGATIVE	ALIVE
1051	2019	13MONTH	F	2019-01-21	2019-01-28	8	NEGATIVE	ALIVE
1052	2019	25	M	2019-01-18	2019-01-28	9	NEGATIVE	ALIVE
1053	2019	84	M	2019-01-20	2019-01-28	9	NEGATIVE	ALIVE
1054	2019	34	M	2019-01-24	2019-01-28	5	POSITIVE	ALIVE
1055	2019	11	M	2019-01-19	2019-01-28	10	POSITIVE	ALIVE
1056	2019	4	F	2019-01-24	2019-01-28	6	NEGATIVE	ALIVE
1057	2019	10	M	2019-01-22	2019-01-28	8	NEGATIVE	ALIVE
1058	2019	38	F	2019-01-24	2019-01-28	6	NEGATIVE	ALIVE
1059	2019	39	F	2019-01-19	2019-01-28	11	POSITIVE	ALIVE
1060	2019	58	M	2019-01-23	2019-01-28	7	POSITIVE	ALIVE
1061	2019	40	M	2019-01-22	2019-01-28	8	NEGATIVE	ALIVE
1062	2019	36	M	2019-01-24	2019-01-28	6	NEGATIVE	ALIVE
1063	2019	26	M	2019-01-22	2019-01-28	8	NEGATIVE	ALIVE
1064	2019	24	F	2019-01-25	2019-01-28	5	NEGATIVE	ALIVE
1065	2019	37	M	2019-01-23	2019-01-28	7	POSITIVE	ALIVE
1066	2019	80	M	2019-01-26	2019-01-28	4	POSITIVE	ALIVE
1067	2019	30	M	2019-01-23	2019-01-28	7	NEGATIVE	ALIVE
1068	2019	28	M	2019-01-25	2019-01-28	5	POSITIVE	ALIVE
1069	2019	22	F	2019-01-24	2019-01-28	6	POSITIVE	ALIVE
1070	2019	40	F	2019-01-23	2019-01-28	7	NEGATIVE	ALIVE
1071	2019	21	F	2019-01-28	2019-01-28	2	NEGATIVE	ALIVE
1072	2019	ADULT	F	2019-01-27	2019-01-28	4	NEGATIVE	ALIVE
1073	2019	44	M	2019-01-27	2019-01-28	4	POSITIVE	ALIVE
1074	2019	38	F	2019-01-27	2019-01-28	4	NEGATIVE	ALIVE
1075	2019	16	F	2019-01-02	2019-01-28	30	NEGATIVE	ALIVE
1076	2019	47	M	2019-01-28	2019-01-28	3	NEGATIVE	ALIVE
1077	2019	57	F	2019-01-02	2019-01-28	30	NEGATIVE	ALIVE
1078	2019	55	M	2019-01-26	2019-01-28	6	NEGATIVE	ALIVE
1079	2019	30	F	2019-01-28	2019-01-28	4	NEGATIVE	ALIVE
1080	2019	30	F	2019-01-27	2019-01-28	6	NEGATIVE	ALIVE
1081	2019	32	M	2019-01-22	2019-01-28	11	NEGATIVE	ALIVE
1082	2019	58	F	2019-01-28	2019-01-28	5	POSITIVE	ALIVE
1083	2019	30	M	2019-01-26	2019-01-28	7	NEGATIVE	ALIVE
1084	2019	13	F	2019-01-29	2019-01-28	4	NEGATIVE	ALIVE
1085	2019	35	F	2019-01-18	2019-01-28	15	NEGATIVE	ALIVE
1086	2019	13	M	2019-01-28	2019-01-28	5	NEGATIVE	ALIVE
1087	2019	13	F	2019-01-25	2019-01-28	8	POSITIVE	ALIVE
1088	2019	54	M	2019-01-24	2019-02-11	9	POSITIVE	DECEASED
1089	2019	55	F	2019-01-29	2019-02-03	5	POSITIVE	DECEASED
1090	2019	30	F	2019-01-26	2019-02-03	8	NEGATIVE	ALIVE
1091	2019	41	M	2019-01-28	2019-02-03	6	NEGATIVE	ALIVE
1092	2019	35	F	2019-01-30	2019-02-03	4	NEGATIVE	ALIVE
1093	2019	73	M	2019-01-27	2019-02-03	7	NEGATIVE	ALIVE
1094	2019	47	F	2019-01-23	2019-02-03	11	NEGATIVE	ALIVE
1095	2019	85	F	2019-01-31	2019-02-03	5	NEGATIVE	ALIVE
1096	2019	30	F	2019-02-01	2019-02-03	4	POSITIVE	ALIVE
1097	2019	70	F	2019-01-31	2019-02-04	5	PROBABLE	DECEASED
1098	2019	30	F	2019-02-01	2019-02-04	5	NEGATIVE	ALIVE
1099	2019	35	F	2019-02-01	2019-02-04	5	NEGATIVE	ALIVE
1100	2019	48	F	2019-02-01	2019-02-04	5	NEGATIVE	ALIVE
1101	2019	48	M	2019-02-01	2019-02-06	5	POSITIVE	DECEASED
1102	2019	40	M	2019-02-01	2019-02-06	5	POSITIVE	ALIVE
1103	2019	49	F	2019-02-01	2019-02-06	5	NEGATIVE	ALIVE
1104	2019	17	M	2019-01-20	2019-02-07	18	NEGATIVE	DECEASED
1105	2019	40	M	2019-02-01	2019-02-07	6	NEGATIVE	ALIVE
1106	2019	9	F	2019-02-01	2019-02-07	6	NEGATIVE	ALIVE
1107	2019	14	M	2019-01-27	2019-02-07	11	NEGATIVE	ALIVE
1108	2019	21	M	2019-02-02	2019-02-07	6	NEGATIVE	ALIVE
1109	2019	34	F	2019-01-27	2019-02-07	12	NEGATIVE	ALIVE
1110	2019	58	M	2019-01-31	2019-02-09	8	POSITIVE	DECEASED
1111	2019	30	M	2019-01-26	2019-02-09	13	NEGATIVE	ALIVE
1112	2019	24	F	2019-01-30	2019-02-09	9	NEGATIVE	ALIVE
1113	2019	40	M	2019-01-29	2019-02-09	10	NEGATIVE	ALIVE
1114	2019	58	F	2019-01-22	2019-02-09	17	POSITIVE	ALIVE
1115	2019	36	M	2019-01-26	2019-02-09	13	POSITIVE	ALIVE
1116	2019	2	F	2019-02-02	2019-02-09	6	NEGATIVE	ALIVE
1117	2019	9	M	2019-02-04	2019-02-09	5	NEGATIVE	ALIVE
1118	2019	14	F	2019-02-03	2019-02-09	6	NEGATIVE	ALIVE
1119	2019	34	M	2019-02-04	2019-02-09	5	NEGATIVE	ALIVE
1120	2019	37	F	2019-02-05	2019-02-09	5	POSITIVE	ALIVE
1121	2019	13	M	2019-02-04	2019-02-09	6	POSITIVE	ALIVE
1122	2019	28	M	2019-02-05	2019-02-09	5	POSITIVE	ALIVE
1123	2019	34	F	2019-02-04	2019-04-25	6	POSITIVE	DECEASED
1124	2019	6	F	2019-02-07	2019-04-25	4	NEGATIVE	ALIVE
1125	2019	70	F	2019-02-06	2019-04-25	6	NEGATIVE	ALIVE
1126	2019	55	F	2019-02-05	2019-04-25	7	NEGATIVE	ALIVE
1127	2019	32	F	2019-02-07	2019-04-25	5	NEGATIVE	ALIVE
1128	2019	53	M	2019-02-05	2019-04-25	7	NEGATIVE	ALIVE
1129	2019	30	M	2019-02-05	2019-04-25	7	NEGATIVE	ALIVE
1130	2019	29	F	2019-02-05	2019-04-25	7	NEGATIVE	ALIVE
1131	2019	55	M	2019-02-05	2019-04-25	7	NEGATIVE	ALIVE
1132	2019	8 MONTHS	M	2019-02-05	2019-04-25	7	NEGATIVE	ALIVE
1133	2019	23	M	2019-02-08	2019-02-11	5	NEGATIVE	DECEASED
1134	2019	32	F	2019-02-05	2019-02-11	8	POSITIVE	ALIVE
1135	2019	35	F	2019-01-29	2019-02-11	15	NEGATIVE	ALIVE
1136	2019	20	M	2019-02-03	2019-02-11	10	NEGATIVE	ALIVE
1137	2019	59	M	2019-02-05	2019-02-11	8	POSITIVE	ALIVE
1138	2019	24	F	2019-02-02	2019-02-11	11	NEGATIVE	ALIVE
1139	2019	22 MONTHS	M	2019-02-06	2019-02-11	7	NEGATIVE	ALIVE
1140	2019	38	M	2019-02-06	2019-02-11	7	POSITIVE	DECEASED
1141	2019	29	M	2019-02-08	2019-02-11	6	NEGATIVE	ALIVE
1142	2019	38	F	2019-02-06	2019-02-11	8	NEGATIVE	ALIVE
1143	2019	29	M	2019-02-06	2019-02-11	8	NEGATIVE	ALIVE
1144	2019	2	F	2019-02-12	2019-02-11	3	NEGATIVE	ALIVE
1145	2019	34	F	2019-02-06	2019-02-11	9	NEGATIVE	ALIVE
1146	2019	37	F	2019-02-10	2019-02-11	8	NEGATIVE	ALIVE
1147	2019	27	F	2019-02-09	2019-02-11	9	NEGATIVE	ALIVE
1148	2019	19	M	2019-02-14	2019-02-11	5	NEGATIVE	ALIVE
1149	2019	43	M	2019-02-18	2019-02-11	1	NEGATIVE	ALIVE
1150	2019	45	M	2019-02-16	2019-02-21	3	POSITIVE	DECEASED
1151	2019	21	F	2019-02-14	2019-02-21	5	NEGATIVE	ALIVE
1152	2019	84	M	2019-02-14	2019-02-21	5	NEGATIVE	ALIVE
1153	2019		F	2019-02-18	2019-02-21	2	NEGATIVE	ALIVE
1154	2019	52	F	2019-02-19	2019-02-21	2	NEGATIVE	ALIVE
1155	2019	46	F	2019-02-17	2019-02-21	5	NEGATIVE	ALIVE
1156	2019	68	M	2019-02-11	2019-02-21	11	NEGATIVE	ALIVE
1157	2019	39	F	2019-02-12	2019-02-21	10	POSITIVE	ALIVE
1158	2019	51	F	2019-02-19	2019-02-21	3	POSITIVE	ALIVE
1159	2019	33	F	2019-02-15	2019-02-20	7	PROBABLE	DECEASED
1160	2019	22	F	2019-02-20	2019-02-20	3	NEGATIVE	ALIVE
1161	2019	37	F	2019-02-15	2019-02-23	8	POSITIVE	DECEASED
1162	2019	33	M	2019-02-18	2019-02-23	7	POSITIVE	ALIVE
1163	2019	5	M	2019-02-20	2019-02-23	5	NEGATIVE	ALIVE
1164	2019	20 MONTHS	F	2019-02-19	2019-02-23	6	NEGATIVE	ALIVE
1165	2019	65	F	2019-02-22	2019-02-23	3	NEGATIVE	ALIVE
1166	2019	16	M	2019-02-21	2019-02-24	4	POSITIVE	DECEASED
1167	2019	19	F	2019-02-22	2019-02-24	4	NEGATIVE	ALIVE
1168	2019	57	F	2019-02-24	2019-02-24	2	NEGATIVE	ALIVE
1169	2019	36	F	2019-02-21	2019-02-24	5	NEGATIVE	ALIVE
1170	2019	30	F	2019-02-15	2019-02-22	11	PROBABLE	DECEASED
1171	2019	79	M	2019-02-23	2019-03-03	4	POSITIVE	DECEASED
1172	2019	54	F	2019-02-22	2019-03-03	5	POSITIVE	ALIVE
1173	2019	60	M	2019-02-23	2019-03-03	4	NEGATIVE	ALIVE
1174	2019	53	F	2019-02-26	2019-03-03	2	NEGATIVE	ALIVE
1175	2019	20	F	2019-02-25	2019-03-03	3	NEGATIVE	ALIVE
1176	2019	45	M	2019-02-23	2019-03-03	5	NEGATIVE	ALIVE
1177	2019	25	M	2019-02-23	2019-03-03	5	NEGATIVE	ALIVE
1178	2019	55	M	2019-02-25	2019-03-03	3	POSITIVE	ALIVE
1179	2019	40	M	2019-02-25	2019-03-03	3	POSITIVE	ALIVE
1180	2019	66	M	2019-02-26	2019-03-01	2	POSITIVE	DECEASED
1181	2019	13	F	2019-02-21	2019-03-01	7	NEGATIVE	ALIVE
1182	2019	23	M	2019-02-25	2019-03-01	3	NEGATIVE	ALIVE
1183	2019	16 DAYS	M	2019-02-27	2019-03-01	2	NEGATIVE	ALIVE
1184	2019	9	M	2019-02-25	2019-03-01	4	POSITIVE	ALIVE
1185	2019	4	F	2019-02-25	2019-03-01	4	POSITIVE	ALIVE
1186	2019	20	F	2019-02-26	2019-03-01	3	NEGATIVE	ALIVE
1187	2019	40	M	2019-02-18	2019-03-01	11	NEGATIVE	ALIVE
1188	2019	27	M	2019-02-22	2019-03-01	7	NEGATIVE	ALIVE
1189	2019	71	F	2019-02-06	2019-03-01	24	NEGATIVE	ALIVE
1190	2019	44	F	2019-02-17	2019-03-01	15	NEGATIVE	ALIVE
1191	2019	23	F	2019-02-27	2019-03-01	5	NEGATIVE	ALIVE
1192	2019	34	M	2019-02-20	2019-03-08	12	POSITIVE	DECEASED
1193	2019	15	M	2019-02-26	2019-03-08	6	NEGATIVE	ALIVE
1194	2019	69	M	2019-02-28	2019-03-08	4	NEGATIVE	ALIVE
1195	2019	42	F	2019-02-28	2019-03-08	4	NEGATIVE	ALIVE
1196	2019	30	F	2019-01-31	2019-03-08	32	NEGATIVE	ALIVE
1197	2019	40	F	2019-02-26	2019-03-08	6	NEGATIVE	ALIVE
1198	2019	12	F	2019-02-26	2019-03-08	6	NEGATIVE	ALIVE
1199	2019	15	M	2019-02-25	2019-03-08	7	NEGATIVE	ALIVE
1200	2019	39	F	2019-02-28	2019-03-08	4	NEGATIVE	ALIVE
1201	2019	19	M	2019-02-28	2019-03-08	5	NEGATIVE	ALIVE
1202	2019	20MNTH	M	2019-02-28	2019-03-08	5	NEGATIVE	ALIVE
1203	2019	4	F	2019-02-28	2019-03-08	5	NEGATIVE	ALIVE
1204	2019	6	M	2019-02-28	2019-03-08	5	NEGATIVE	ALIVE
1205	2019	28	M	2019-02-28	2019-03-08	5	NEGATIVE	ALIVE
1206	2019	6	F	2019-02-28	2019-03-08	5	NEGATIVE	ALIVE
1207	2019	30	F	2019-02-28	2019-03-08	5	POSITIVE	ALIVE
1208	2019	29	M	2019-02-28	2019-03-08	5	NEGATIVE	ALIVE
1209	2019	24	F	2019-02-28	2019-03-08	5	POSITIVE	ALIVE
1210	2019	45	M	2019-02-25	2019-03-04	7	PROBABLE	DECEASED
1211	2019	40	F	2019-03-02	2019-03-04	4	NEGATIVE	ALIVE
1212	2019	43	F	2019-03-02	2019-03-04	4	NEGATIVE	ALIVE
1213	2019	34	M	2019-03-02	2019-03-04	4	NEGATIVE	ALIVE
1214	2019	19	F	2019-03-02	2019-03-04	4	POSITIVE	ALIVE
1215	2019	81	M	2019-03-02	2019-03-04	4	NEGATIVE	ALIVE
1216	2019	34	M	2019-03-02	2019-03-04	4	NEGATIVE	ALIVE
1217	2019	29	M	2019-03-02	2019-03-04	4	POSITIVE	ALIVE
1218	2019	1	M	2019-03-02	2019-03-04	4	NEGATIVE	ALIVE
1219	2019	68	M	2019-03-02	2019-03-07	4	POSITIVE	DECEASED
1220	2019	29	M	2019-03-02	2019-03-07	4	NEGATIVE	ALIVE
1221	2019	54	M	2019-03-02	2019-03-07	4	POSITIVE	ALIVE
1222	2019	41	F	2019-03-01	2019-03-06	6	NEGATIVE	ALIVE
1223	2019	32	M	2019-03-02	2019-03-07	5	NEGATIVE	ALIVE
1224	2019	50	M	2019-03-03	2019-03-08	5	NEGATIVE	ALIVE
1225	2019	18	M	2019-03-05	2019-03-08	4	NEGATIVE	ALIVE
1226	2019	30	M	2019-03-05	2019-03-08	4	POSITIVE	ALIVE
1227	2019	35	F	2019-03-05	2019-03-08	4	NEGATIVE	ALIVE
1228	2019	16	M	2019-03-06	2019-03-08	4	NEGATIVE	ALIVE
1229	2019	36	M	2019-03-06	2019-03-08	4	NEGATIVE	ALIVE
1230	2019	21	M	2019-03-06	2019-03-09	4	NEGATIVE	ALIVE
1231	2019	40	M	2019-03-06	2019-03-09	4	POSITIVE	ALIVE
1232	2019	10	M	2019-03-06	2019-03-09	4	POSITIVE	ALIVE
1233	2019	1	F	2019-03-07	2019-03-09	4	NEGATIVE	ALIVE
1234	2019	3	M	2019-03-07	2019-03-09	4	NEGATIVE	ALIVE
1235	2019	40	M	2019-03-07	2019-03-09	4	NEGATIVE	ALIVE
1236	2019	34	F	2019-03-07	2019-03-09	5	NEGATIVE	ALIVE
1237	2019	30	F	2019-03-07	2019-03-09	5	POSITIVE	ALIVE
1238	2019	25	M	2019-03-08	2019-03-12	4	NEGATIVE	ALIVE
1239	2019	15	F	2019-03-08	2019-03-12	4	NEGATIVE	ALIVE
1240	2019	30	M	2019-03-08	2019-03-12	4	NEGATIVE	ALIVE
1241	2019	37	F	2019-03-08	2019-03-12	4	POSITIVE	ALIVE
1242	2019	35	F	2019-03-09	2019-03-12	4	NEGATIVE	ALIVE
1243	2019	43	F	2019-03-08	2019-03-12	5	NEGATIVE	ALIVE
1244	2019	34	F	2019-03-06	2019-03-12	7	NEGATIVE	ALIVE
1245	2019	18	F	2019-03-10	2019-03-12	4	NEGATIVE	ALIVE
1246	2019	49	F	2019-03-09	2019-03-12	5	NEGATIVE	ALIVE
1247	2019	19	F	2019-03-03	2019-03-12	7	NEGATIVE	ALIVE
1248	2019	27	F	2019-03-12	2019-03-17	3	NEGATIVE	ALIVE
1249	2019	16	M	2019-03-10	2019-03-17	5	NEGATIVE	ALIVE
1250	2019	36	M	2019-03-10	2019-03-17	5	NEGATIVE	ALIVE
1251	2019	21	M	2019-03-10	2019-03-17	5	NEGATIVE	ALIVE
1252	2019		F	2019-03-06	2019-03-17	5	POSITIVE	ALIVE
1253	2019		M	2019-03-10	2019-03-17	3	POSITIVE	ALIVE
1254	2019	39	F	2019-03-12	2019-03-17	4	NEGATIVE	ALIVE
1255	2019	23	F	2019-03-12	2019-03-17	4	POSITIVE	ALIVE
1256	2019	63	F	2019-03-12	2019-03-17	4	NEGATIVE	ALIVE
1257	2019	44	F	2019-03-12	2019-03-17	4	NEGATIVE	ALIVE
1258	2019	27	F	2019-03-12	2019-03-17	4	NEGATIVE	ALIVE
1259	2019	31	M	2019-02-18	2019-03-07	7	POSITIVE	ALIVE
1260	2019	2 MONTHS	M	2019-03-18	2019-03-18	0	POSITIVE	ALIVE
1261	2019	4	M	2019-03-13	2019-03-18	5	NEGATIVE	ALIVE
1262	2019	50	M	2019-03-14	2019-03-18	4	NEGATIVE	ALIVE
1263	2019	8	M	2019-03-14	2019-03-18	4	NEGATIVE	ALIVE
1264	2019	25	F	2019-03-15	2019-03-19	4	NEGATIVE	ALIVE
1265	2019	18	F	2019-03-15	2019-03-19	4	NEGATIVE	ALIVE
1266	2019	50	M	2019-03-15	2019-03-19	4	NEGATIVE	ALIVE
1267	2019	26	F	2019-03-15	2019-03-19	4	NEGATIVE	ALIVE
1268	2019	30	M	2019-03-13	2019-03-20	7	NEGATIVE	ALIVE
1269	2019	72	M	2019-03-20	2019-03-20	0	NEGATIVE	ALIVE
1270	2019	68	F	2019-03-16	2019-03-18	2	NEGATIVE	ALIVE
1271	2019	35	F	2019-03-19	2019-03-21	2	POSITIVE	ALIVE
1272	2019	16	M	2019-03-19	2019-03-21	3	NEGATIVE	ALIVE
1273	2019	20 MONTHS	M	2019-03-20	2019-03-23	3	NEGATIVE	ALIVE
1274	2019	48	M	2019-03-16	2019-03-23	7	POSITIVE	ALIVE
1275	2019	37	M	2019-03-17	2019-03-23	6	NEGATIVE	ALIVE
1276	2019	22	F	2019-03-18	2019-03-23	5	NEGATIVE	ALIVE
1277	2019	27	F	2019-03-18	2019-03-23	5	NEGATIVE	ALIVE
1278	2019	35	F	2019-03-15	2019-03-25	10	NEGATIVE	ALIVE
1279	2019	20	F	2019-03-19	2019-03-25	6	NEGATIVE	ALIVE
1280	2019	46	M	2019-03-12	2019-03-25	13	NEGATIVE	ALIVE
1281	2019	87	F	2019-03-18	2019-03-25	7	NEGATIVE	ALIVE
1282	2019	48	F	2019-03-20	2019-03-25	6	NEGATIVE	ALIVE
1283	2019	19	M	2019-03-19	2019-03-26	7	POSITIVE	ALIVE
1284	2019	24	F	2019-03-18	2019-03-26	8	POSITIVE	ALIVE
1285	2019	33	M	2019-03-19	2019-03-26	7	NEGATIVE	ALIVE
1286	2019	5	M	2019-03-21	2019-03-26	5	NEGATIVE	ALIVE
1287	2019	7 MONTHS	M	2019-03-20	2019-03-27	7	POSITIVE	ALIVE
1288	2019	10	F	2019-03-20	2019-03-27	7	NEGATIVE	ALIVE
1289	2019	30	M	2019-03-21	2019-03-27	6	NEGATIVE	ALIVE
1290	2019	6	F	2019-03-22	2019-03-28	6	POSITIVE	DECEASED
1291	2019	30	F	2019-03-22	2019-03-28	6	NEGATIVE	ALIVE
1292	2019	41	F	2019-03-22	2019-03-28	6	NEGATIVE	ALIVE
1293	2019	34	F	2019-03-23	2019-03-29	6	NEGATIVE	ALIVE
1294	2019	71	M	2019-03-23	2019-03-29	6	NEGATIVE	ALIVE
1295	2019	26	F	2019-03-20	2019-04-01	9	POSITIVE	ALIVE
1296	2019	22 DAYS	M	2019-03-28	2019-04-02	4	NEGATIVE	ALIVE
1297	2019	39	F	2019-03-25	2019-04-02	7	NEGATIVE	ALIVE
1298	2019	38	M	2019-03-26	2019-04-02	6	NEGATIVE	ALIVE
1299	2019	19	M	2019-03-26	2019-04-02	6	NEGATIVE	ALIVE
1300	2019	10 MONTHS	F	2019-03-27	2019-04-02	5	NEGATIVE	ALIVE
1301	2019	23	F	2019-03-27	2019-04-02	6	NEGATIVE	ALIVE
1302	2019	52	F	2019-03-29	2019-04-02	5	NEGATIVE	ALIVE
1303	2019	70	F	2019-03-29	2019-04-04	6	NEGATIVE	ALIVE
1304	2019	7	M	2019-03-30	2019-04-05	5	NEGATIVE	ALIVE
1305	2019	25	M	2019-03-29	2019-04-04	6	NEGATIVE	ALIVE
1306	2019	70	F	2019-03-29	2019-04-05	7	POSITIVE	ALIVE
1307	2019	32	M	2019-03-30	2019-04-05	6	POSITIVE	ALIVE
1308	2019	24	F	2019-03-30	2019-04-05	6	POSITIVE	ALIVE
1309	2019	10	M	2019-03-31	2019-04-07	7	POSITIVE	ALIVE
1310	2019	21	F	2019-03-31	2019-04-07	7	POSITIVE	ALIVE
1311	2019	11 DAYS	M	2019-04-06	2019-04-08	2	NEGATIVE	ALIVE
1312	2019	7	F	2019-04-04	2019-04-10	6	NEGATIVE	ALIVE
1313	2019	25	F	2019-04-05	2019-04-10	5	NEGATIVE	ALIVE
1314	2019	42	M	2019-04-01	2019-04-10	9	NEGATIVE	ALIVE
1315	2019	11	M	2019-04-05	2019-04-10	6	NEGATIVE	ALIVE
1316	2019	42	M	2019-04-07	2019-04-12	5	NEGATIVE	ALIVE
1317	2019	27	M	2019-04-07	2019-04-12	5	NEGATIVE	ALIVE
1318	2019	9	M	2019-04-08	2019-04-15	7	NEGATIVE	ALIVE
1319	2019	8	M	2019-04-09	2019-04-25	6	NEGATIVE	ALIVE
1320	2019	25	F	2019-04-09	2019-04-25	6	POSITIVE	ALIVE
1321	2019	21	F	2019-04-09	2019-04-25	6	NEGATIVE	ALIVE
1322	2019	19	F	2019-04-09	2019-04-25	6	NEGATIVE	ALIVE
1323	2019	43	M	2019-04-10	2019-04-25	6	NEGATIVE	ALIVE
1324	2019	42	M	2019-04-12	2019-04-25	4	NEGATIVE	ALIVE
1325	2019	31	F	2019-04-11	2019-04-25	5	NEGATIVE	ALIVE
1326	2019	10	M	2019-04-12	2019-04-25	6	NEGATIVE	ALIVE
1327	2019	57	M	2019-04-13	2019-04-25	5	NEGATIVE	ALIVE
1328	2019	44	F	2019-04-12	2019-04-25	6	POSITIVE	ALIVE
1329	2019	31	M	2019-04-12	2019-04-25	7	NEGATIVE	ALIVE
1330	2019	31	M	2019-04-12	2019-04-25	7	NEGATIVE	ALIVE
1331	2019	29	M	2019-04-13	2019-04-25	6	NEGATIVE	ALIVE
1332	2019	35	F	2019-04-12	2019-04-25	7	POSITIVE	ALIVE
1333	2019	34	M	2019-04-18	2019-04-25	1	NEGATIVE	ALIVE
1334	2019		M	2019-04-14	2019-04-25	5	NEGATIVE	ALIVE
1335	2019	26	M	2019-04-14	2019-04-25	5	NEGATIVE	ALIVE
1336	2019	7	F	2019-04-17	2019-04-25	4	NEGATIVE	ALIVE
1337	2019	24	F	2019-04-17	2019-04-25	6	POSITIVE	ALIVE
1338	2019	21	M	2019-04-18	2019-04-25	5	POSITIVE	ALIVE
1339	2019	13	F	2019-04-18	2019-04-25	6	POSITIVE	ALIVE
1340	2019	3	M	2019-04-18	2019-04-25	6	NEGATIVE	ALIVE
1341	2019	32	F	2019-04-18	2019-04-25	6	NEGATIVE	ALIVE
1342	2019	23	M	2019-04-19	2019-04-25	5	NEGATIVE	ALIVE
1343	2019	50	F	2019-04-20	2019-04-25	5	POSITIVE	DECEASED
1344	2019	19	F	2019-04-20	2019-04-26	6	NEGATIVE	ALIVE
1345	2019	8	F	2019-04-20	2019-04-26	6	NEGATIVE	ALIVE
1346	2019	10	F	2019-04-20	2019-04-27	8	POSITIVE	DECEASED
1347	2019	23	M	2019-04-21	2019-04-27	7	NEGATIVE	ALIVE
1348	2019	18	F	2019-04-21	2019-04-27	7	NEGATIVE	ALIVE
1349	2019	14	M	2019-04-22	2019-04-27	7	NEGATIVE	ALIVE
1350	2019	18	F	2019-04-22	2019-04-27	7	NEGATIVE	ALIVE
1351	2019	33	F	2019-04-23	2019-04-27	6	NEGATIVE	ALIVE
1352	2019	53	M	2019-04-20	2019-04-27	9	POSITIVE	ALIVE
1353	2019	32	M	2019-04-20	2019-04-29	9	POSITIVE	DECEASED
1354	2019	23	F	2019-04-21	2019-04-29	8	NEGATIVE	ALIVE
1355	2019	80	M	2019-04-23	2019-04-29	7	NEGATIVE	ALIVE
1356	2019	54	M	2019-04-24	2019-04-29	6	POSITIVE	ALIVE
1357	2019	38	F	2019-04-25	2019-04-29	5	NEGATIVE	ALIVE
1358	2019	45	M	2019-04-25	2019-04-29	6	NEGATIVE	ALIVE
1359	2019	90	F	2019-04-26	2019-05-26	5	POSITIVE	DECEASED
1360	2019	4	M	2019-04-26	2019-05-26	5	POSITIVE	ALIVE
1361	2019	16	F	2019-04-26	2019-05-26	5	NEGATIVE	ALIVE
1362	2019	81	M	2019-04-26	2019-05-02	5	NEGATIVE	DECEASED
1363	2019	4	M	2019-04-27	2019-05-02	6	NEGATIVE	ALIVE
1364	2019	45	M	2019-04-27	2019-03-05	6	NEGATIVE	DECEASED
1365	2019	30	M	2019-04-27	2019-03-05	7	NEGATIVE	ALIVE
1366	2019	70	M	2019-04-27	2019-05-03	7	POSITIVE	DECEASED
1367	2019	4	F	2019-04-28	2019-05-03	6	NEGATIVE	ALIVE
1368	2019	39	F	2019-04-30	2019-05-03	6	NEGATIVE	ALIVE
1369	2019	63	F	2019-04-29	2019-05-03	7	NEGATIVE	ALIVE
1370	2019	19	F	2019-05-02	2019-05-03	7	NEGATIVE	ALIVE
1371	2019	27	F	2019-05-03	2019-05-03	7	NEGATIVE	ALIVE
1372	2019	8MTHS	M	2019-05-03	2019-05-03	7	NEGATIVE	ALIVE
1373	2019	46	F	2019-05-03	2019-05-03	7	NEGATIVE	ALIVE
1374	2019	16	M	2019-05-04	2019-05-03	7	NEGATIVE	ALIVE
1375	2019	60	M	2019-05-04	2019-05-03	7	NEGATIVE	ALIVE
1376	2019	15	M	2019-05-04	2019-05-03	7	NEGATIVE	ALIVE
1377	2019	21	F	2019-05-05	2019-05-03	6	NEGATIVE	ALIVE
1378	2019	14	M	2019-05-05	2019-05-03	8	NEGATIVE	ALIVE
1379	2019	25	M	2019-05-05	2019-05-15	8	POSITIVE	ALIVE
1380	2019	27	M	2019-05-05	2019-05-15	8	NEGATIVE	ALIVE
1381	2019	57	F	2019-05-06	2019-05-15	8	NEGATIVE	ALIVE
1382	2019	9MTHS	M	2019-05-06	2019-05-15	8	NEGATIVE	ALIVE
1383	2019	39	M	2019-05-06	2019-05-15	8	NEGATIVE	ALIVE
1384	2019	2	F	2019-05-06	2019-05-15	8	NEGATIVE	ALIVE
1385	2019	71	M	2019-05-06	2019-05-15	8	NEGATIVE	ALIVE
1386	2019	58	M	2019-05-06	2019-05-15	8	NEGATIVE	ALIVE
1387	2019	31	F	2019-05-06	2019-05-15	8	NEGATIVE	ALIVE
1388	2019	23	F	2019-05-06	2019-05-15	10	NEGATIVE	ALIVE
1389	2019	18	F	2019-05-07	2019-05-15	9	NEGATIVE	ALIVE
1390	2019	30	F	2019-05-07	2019-05-15	9	NEGATIVE	ALIVE
1391	2019	40	M	2019-05-07	2019-05-15	9	NEGATIVE	ALIVE
1392	2019	27	M	2019-05-09	2019-05-15	-356	NEGATIVE	ALIVE
1393	2019	56	M	2019-05-09	2019-05-15	9	POSITIVE	ALIVE
1394	2019	33	F	2019-05-09	2019-05-15	9	NEGATIVE	ALIVE
1395	2019	26	M	2019-05-10	2019-05-15	8	NEGATIVE	ALIVE
1396	2019	1 DAY	M	2019-05-18	2019-05-15	0	NEGATIVE	ALIVE
1397	2019	81	M	2019-05-11	2019-05-15	9	NEGATIVE	ALIVE
1398	2019	45	F	2019-05-11	2019-05-15	9	NEGATIVE	ALIVE
1399	2019	20	F	2019-05-11	2019-05-15	9	NEGATIVE	ALIVE
1400	2019	7 DAYS	F	2019-05-11	2019-05-15	9	NEGATIVE	ALIVE
1401	2019	6 MTHS	M	2019-05-19	2019-05-28	4	NEGATIVE	ALIVE
1402	2019	65	M	2019-05-16	2019-05-28	7	NEGATIVE	ALIVE
1403	2019	21	F	2019-05-17	2019-05-28	6	NEGATIVE	ALIVE
1404	2019	3	M	2019-05-16	2019-05-28	7	NEGATIVE	ALIVE
1405	2019		M	2019-05-13	2019-05-28	10	POSITIVE	ALIVE
1406	2019	4	M	2019-05-17	2019-05-28	7	NEGATIVE	ALIVE
1407	2019	50	M	2019-05-17	2019-05-28	7	NEGATIVE	ALIVE
1408	2019	32	F	2019-05-17	2019-05-28	7	NEGATIVE	ALIVE
1409	2019	27	F	2019-05-20	2019-05-28	5	NEGATIVE	ALIVE
1410	2019	36	F	2019-05-20	2019-05-28	5	NEGATIVE	ALIVE
1411	2019	7	F	2019-05-20	2019-05-28	5	NEGATIVE	ALIVE
1412	2019	41	M	2019-05-20	2019-05-28	5	NEGATIVE	ALIVE
1413	2019	27	F	2019-05-20	2019-05-28	5	NEGATIVE	ALIVE
1414	2019	25	F	2019-05-20	2019-05-28	5	NEGATIVE	ALIVE
1415	2019	7 DAYS	M	2019-05-26	2019-05-29	2	NEGATIVE	ALIVE
1416	2019	30	M	2019-05-23	2019-05-28	5	NEGATIVE	ALIVE
1417	2019	8	M	2019-05-23	2019-05-28	5	NEGATIVE	ALIVE
1418	2019	73	M	2019-05-21	2019-05-28	7	NEGATIVE	ALIVE
1419	2019	72	M	2019-05-27	2019-05-28	4	NEGATIVE	ALIVE
1420	2019	18	M	2019-05-29	2019-06-02	2	NEGATIVE	ALIVE
1421	2019	26	F	2019-05-30	2019-06-03	1	NEGATIVE	ALIVE
1422	2019	44	M	2019-05-31	2019-06-04	3	NEGATIVE	ALIVE
1423	2019	40	F	2019-06-02	2019-06-05	1	NEGATIVE	ALIVE
1424	2019	31	F	2019-06-02	2019-06-06	1	NEGATIVE	ALIVE
1425	2019	29	F	2019-05-31	2019-06-04	3	NEGATIVE	ALIVE
1426	2019	29	F	2019-06-05	2019-06-13	2	NEGATIVE	ALIVE
1427	2019	15	M	2019-06-04	2019-06-13	3	NEGATIVE	ALIVE
1428	2019	56	M	2019-06-06	2019-06-13	1	NEGATIVE	ALIVE
1429	2019	23	M	2019-06-05	2019-06-13	2	POSITIVE	ALIVE
1430	2019	29	F	2019-06-08	2019-06-13	2	POSITIVE	ALIVE
1431	2019	46	M	2019-06-06	2019-06-13	4	NEGATIVE	ALIVE
1432	2019	57	F	2019-06-09	2019-06-13	1	NEGATIVE	ALIVE
1433	2019	32	F	2019-06-08	2019-06-13	4	POSITIVE	DECEASED
1434	2019	21	M	2019-06-10	2019-06-18	2	NEGATIVE	ALIVE
1435	2019	48	F	2019-06-10	2019-06-18	2	NEGATIVE	ALIVE
1436	2019	7MONTH	M	2019-06-11	2019-06-18	1	NEGATIVE	ALIVE
1437	2019	19	M	2019-06-11	2019-06-18	2	NEGATIVE	ALIVE
1438	2019	20	M	2019-06-10	2019-06-18	3	NEGATIVE	ALIVE
1439	2019	6	F	2019-06-12	2019-06-18	2	NEGATIVE	ALIVE
1440	2019	41	F	2019-06-12	2019-06-18	2	NEGATIVE	ALIVE
1441	2019	24	F	2019-06-11	2019-06-18	3	NEGATIVE	ALIVE
1442	2019	23	M	2019-06-12	2019-06-18	2	NEGATIVE	ALIVE
1443	2019	3	M	2019-06-11	2019-06-18	3	NEGATIVE	ALIVE
1444	2019	20	F	2019-06-13	2019-06-18	1	NEGATIVE	ALIVE
1445	2019	90	F	2019-06-12	2019-06-18	2	NEGATIVE	ALIVE
1446	2019	49	F	2019-06-16	2019-06-18	1	NEGATIVE	ALIVE
1447	2019	16	M	2019-06-16	2019-06-18	1	NEGATIVE	ALIVE
1448	2019	40	M	2019-06-15	2019-06-18	2	POSITIVE	ALIVE
1449	2019	45	F	2019-06-16	2019-06-18	1	POSITIVE	DECEASED
1450	2019	55	M	2019-06-17	2019-06-18	1	NEGATIVE	ALIVE
1451	2019	24	M	2019-06-17	2019-06-18	1	NEGATIVE	ALIVE
1452	2019	51	F	2019-06-17	2019-06-18	1	NEGATIVE	ALIVE
1453	2019	35	M	2019-06-17	2019-06-18	1	PROBABLE	DECEASED
1454	2019	52	M	2019-06-15	2019-06-18	3	NEGATIVE	ALIVE
1455	2019	33	M	2019-06-16	2019-06-18	2	NEGATIVE	ALIVE
1456	2019	34	F	2019-06-18	2019-07-21	1	NEGATIVE	ALIVE
1457	2019	51	F	2019-06-17	2019-07-21	2	NEGATIVE	ALIVE
1458	2019	80	M	2019-06-18	2019-07-21	1	POSITIVE	ALIVE
1459	2019	36	M	2019-06-19	2019-07-21	2	NEGATIVE	ALIVE
1460	2019	49	F	2019-06-19	2019-07-21	2	NEGATIVE	ALIVE
1461	2019	74	M	2019-06-20	2019-07-21	1	NEGATIVE	ALIVE
1462	2019	57	M	2019-06-19	2019-07-21	2	POSITIVE	DECEASED
1463	2019	19	F	2019-06-18	2019-07-21	3	NEGATIVE	ALIVE
1464	2019	10MNTH	F	2019-06-18	2019-07-21	3	NEGATIVE	ALIVE
1465	2019	42	M	2019-06-20	2019-07-21	2	POSITIVE	ALIVE
1466	2019	23	M	2019-06-22	2019-06-29	2	NEGATIVE	ALIVE
1467	2019	23	M	2019-06-18	2019-06-29	6	NEGATIVE	ALIVE
1468	2019	4	F	2019-06-18	2019-06-29	6	NEGATIVE	ALIVE
1469	2019	60	M	2019-06-18	2019-06-29	7	NEGATIVE	ALIVE
1470	2019	32	M	2019-06-18	2019-06-29	6	NEGATIVE	ALIVE
1471	2019	43	F	2019-06-22	2019-06-29	3	NEGATIVE	ALIVE
1472	2019	42	M	2019-06-20	2019-06-29	5	NEGATIVE	ALIVE
1473	2019	21	M	2019-06-20	2019-06-29	6	NEGATIVE	ALIVE
1474	2019	1YEAR,8MNTH	F	2019-06-22	2019-06-29	4	NEGATIVE	ALIVE
1475	2019	4	M	2019-06-21	2019-06-29	5	NEGATIVE	ALIVE
1476	2019	29	F	2019-06-21	2019-06-29	5	NEGATIVE	ALIVE
1477	2019	34	F	2019-06-23	2019-06-29	4	NEGATIVE	ALIVE
1478	2019	34	F	2019-06-23	2019-06-29	4	NEGATIVE	ALIVE
1479	2019	22	M	2019-06-23	2019-06-29	4	NEGATIVE	ALIVE
1480	2019	32	M	2019-06-24	2019-06-29	3	NEGATIVE	ALIVE
1481	2019	4	M	2019-06-24	2019-06-29	3	NEGATIVE	ALIVE
1482	2019	35	M	2019-06-24	2019-06-29	5	NEGATIVE	ALIVE
1483	2019	32	M	2019-06-25	2019-06-29	7	NEGATIVE	ALIVE
1484	2019	14	M	2019-06-25	2019-06-29	7	NEGATIVE	ALIVE
1485	2019	31	F	2019-06-25	2019-06-29	9	POSITIVE	DECEASED
1486	2019	10	F	2019-06-26	2019-06-29	8	POSITIVE	ALIVE
1487	2019	75	F	2019-06-26	2019-06-29	8	NEGATIVE	ALIVE
1488	2019	38	M	2019-06-26	2019-06-29	8	POSITIVE	ALIVE
1489	2019	31	F	2019-06-28	2019-06-29	7	NEGATIVE	ALIVE
1490	2019	2MNTH	F	2019-06-28	2019-06-29	7	NEGATIVE	ALIVE
1491	2019	20	M	2019-06-30	2019-07-17	5	NEGATIVE	ALIVE
1492	2019	30	M	2019-06-30	2019-07-17	5	NEGATIVE	ALIVE
1493	2019	8	M	2019-06-30	2019-07-17	5	NEGATIVE	ALIVE
1494	2019	42	M	2019-07-02	2019-07-17	4	NEGATIVE	ALIVE
1495	2019	1YRS 1MNTH	F	2019-07-01	2019-07-17	5	POSITIVE	ALIVE
1496	2019	48	M	2019-07-02	2019-07-17	4	POSITIVE	ALIVE
1497	2019	38	F	2019-07-02	2019-07-17	4	NEGATIVE	ALIVE
1498	2019	28	F	2019-07-02	2019-07-17	6	NEGATIVE	ALIVE
1499	2019	53	M	2019-07-02	2019-07-17	6	NEGATIVE	ALIVE
1500	2019	8	M	2019-07-02	2019-07-17	6	NEGATIVE	ALIVE
1501	2019	30	F	2019-07-01	2019-07-17	8	NEGATIVE	ALIVE
1502	2019	23	F	2019-07-04	2019-07-17	5	NEGATIVE	ALIVE
1503	2019	24	F	2019-07-04	2019-07-17	5	POSITIVE	ALIVE
1504	2019	4	M	2019-07-04	2019-07-17	5	NEGATIVE	ALIVE
1505	2019	38	F	2019-07-04	2019-07-17	6	NEGATIVE	ALIVE
1506	2019	33	F	2019-07-04	2019-07-17	6	NEGATIVE	ALIVE
1507	2019	37	F	2019-07-04	2019-07-17	6	NEGATIVE	ALIVE
1508	2019	37	F	2019-07-04	2019-07-17	6	NEGATIVE	ALIVE
1509	2019	28	F	2019-07-06	2019-07-17	4	NEGATIVE	ALIVE
1510	2019	19	M	2019-07-06	2019-07-17	4	NEGATIVE	ALIVE
1511	2019	58	F	2019-07-06	2019-07-17	4	NEGATIVE	ALIVE
1512	2019	20	F	2019-07-06	2019-07-17	6	NEGATIVE	ALIVE
1513	2019	13	M	2019-07-06	2019-07-17	6	POSITIVE	ALIVE
1514	2019	16	M	2019-07-06	2019-07-17	6	NEGATIVE	ALIVE
1515	2019	39	M	2019-07-07	2019-07-17	5	NEGATIVE	ALIVE
1516	2019	1	F	2019-07-07	2019-07-17	6	NEGATIVE	ALIVE
1517	2019	70	F	2019-07-07	2019-07-17	6	NEGATIVE	ALIVE
1518	2019	2	F	2019-07-07	2019-07-17	6	NEGATIVE	ALIVE
1519	2019	3	M	2019-07-07	2019-07-17	6	NEGATIVE	ALIVE
1520	2019	80	F	2019-07-07	2019-07-17	6	POSITIVE	ALIVE
1521	2019	65	F	2019-07-09	2019-07-17	6	NEGATIVE	ALIVE
1522	2019	3	F	2019-07-09	2019-07-17	6	NEGATIVE	ALIVE
1523	2019	80	M	2019-07-11	2019-07-17	6	NEGATIVE	DECEASED
1524	2019	20	M	2019-07-11	2019-07-17	6	POSITIVE	ALIVE
1525	2019	61	M	2019-07-12	2019-07-17	5	NEGATIVE	ALIVE
1526	2019	28	M	2019-07-12	2019-07-17	5	NEGATIVE	ALIVE
1527	2019	44	M	2019-07-12	2019-07-17	6	NEGATIVE	ALIVE
1528	2019	34	M	2019-07-13	2019-07-17	5	NEGATIVE	ALIVE
1529	2019	26	F	2019-07-13	2019-07-17	5	NEGATIVE	ALIVE
1530	2019		M	2019-07-13	2019-07-17	5	NEGATIVE	ALIVE
1531	2019	8	M	2019-07-16	2019-07-17	7	POSITIVE	ALIVE
1532	2019	35	M	2019-07-16	2019-07-17	7	POSITIVE	ALIVE
1533	2019	38	F	2019-07-16	2019-07-17	7	NEGATIVE	ALIVE
1534	2019	13	F	2019-07-16	2019-07-17	7	NEGATIVE	ALIVE
1535	2019	10	M	2019-07-16	28/7/2019	7	NEGATIVE	ALIVE
1536	2019	20	F	2019-07-17	28/7/2019	6	NEGATIVE	ALIVE
1537	2019	15	F	2019-07-17	28/7/2019	6	NEGATIVE	ALIVE
1538	2019	88	F	2019-07-17	28/7/2019	6	NEGATIVE	ALIVE
1539	2019	1YRS 1MNTH	M	2019-07-17	28/7/2019	6	NEGATIVE	ALIVE
1540	2019	50	F	2019-07-17	28/7/2019	6	POSITIVE	ALIVE
1541	2019	16	M	2019-07-17	28/7/2019	6	NEGATIVE	ALIVE
1542	2019	49	F	2019-07-17	28/7/2019	7	NEGATIVE	ALIVE
1543	2019	64	F	2019-07-19	28/7/2019	5	NEGATIVE	ALIVE
1544	2019	22	F	2019-07-22	28/7/2019	4	NEGATIVE	ALIVE
1545	2019	20	M	2019-07-22	28/7/2019	4	NEGATIVE	ALIVE
1546	2019	44	F	2019-07-23	28/7/2019	3	NEGATIVE	ALIVE
1547	2019	12	M	2019-07-23	28/7/2019	3	NEGATIVE	ALIVE
1548	2019	31	F	2019-07-23	28/7/2019	3	POSITIVE	ALIVE
1549	2019	2	F	2019-07-23	28/7/2019	3	NEGATIVE	ALIVE
1550	2019	11	M	2019-07-24	28/7/2019	2	NEGATIVE	ALIVE
1551	2019	15	M	2019-07-24	28/7/2019	3	POSITIVE	ALIVE
1552	2019	17	M	2019-07-24	28/7/2019	3	NEGATIVE	ALIVE
1553	2019		F	2019-07-24	28/7/2019	3	NEGATIVE	ALIVE
1554	2019	4	M	2019-07-24	28/7/2019	3	NEGATIVE	ALIVE
1555	2019	40	M	2019-07-25	28/7/2019	2	NEGATIVE	ALIVE
1556	2019	60	M	2019-07-25	28/7/2019	2	POSITIVE	ALIVE
1557	2019	42	M	2019-07-25	28/7/2019	2	NEGATIVE	ALIVE
1558	2019	17	F	2019-07-26	28/7/2019	4	NEGATIVE	ALIVE
1559	2019	5	M	2019-07-27	28/7/2019	3	NEGATIVE	ALIVE
1560	2019	70	M	2019-07-27	28/7/2019	3	NEGATIVE	ALIVE
1561	2019	13	M	2019-07-27	28/7/2019	3	NEGATIVE	ALIVE
1562	2019	45	F	2019-07-27	28/7/2019	3	POSITIVE	DECEASED
1563	2019	17	F	2019-07-27	2019-08-08	3	NEGATIVE	ALIVE
1564	2019	10DAYS	F	2019-07-28	2019-08-08	3	NEGATIVE	ALIVE
1565	2019	4	M	2019-07-28	2019-08-08	3	NEGATIVE	ALIVE
1566	2019	8MNTH	F	2019-07-28	2019-08-08	3	NEGATIVE	ALIVE
1567	2019	36	M	2019-07-28	2019-08-08	4	POSITIVE	ALIVE
1568	2019	3	M	2019-07-28	2019-08-08	4	NEGATIVE	ALIVE
1569	2019	35	M	2019-07-28	2019-08-08	4	NEGATIVE	ALIVE
1570	2019	26	F	2019-07-28	2019-08-08	4	NEGATIVE	ALIVE
1571	2019	26	F	2019-07-28	2019-08-08	4	NEGATIVE	ALIVE
1572	2019	9	M	2019-07-30	2019-08-08	4	NEGATIVE	ALIVE
1573	2019	19	M	2019-07-30	2019-08-08	4	NEGATIVE	ALIVE
1574	2019	28	M	2019-07-30	2019-08-08	4	NEGATIVE	ALIVE
1575	2019	43	M	2019-07-30	2019-08-08	4	NEGATIVE	ALIVE
1576	2019	1	F	2019-08-03	2019-08-08	2	NEGATIVE	ALIVE
1577	2019	39	M	2019-08-03	2019-08-08	2	POSITIVE	ALIVE
1578	2019	38	F	2019-08-03	2019-08-08	3	NEGATIVE	ALIVE
1579	2019	61	M	2019-08-03	2019-08-08	4	NEGATIVE	ALIVE
1580	2019	22	F	2019-08-04	2019-08-08	3	NEGATIVE	ALIVE
1581	2019	24	M	2019-08-04	2019-08-08	3	NEGATIVE	ALIVE
1582	2019	19	F	2019-08-04	2019-08-08	3	NEGATIVE	ALIVE
1583	2019	1	F	2019-08-04	2019-08-08	3	NEGATIVE	ALIVE
1584	2019	6	M	2019-08-04	2019-08-08	5	NEGATIVE	ALIVE
1585	2019	10	F	2019-08-04	2019-08-08	5	NEGATIVE	ALIVE
1586	2019	25	M	2019-08-04	2019-08-08	5	NEGATIVE	DECEASED
1587	2019	40	M	2019-08-04	2019-08-08	5	NEGATIVE	ALIVE
1588	2019	27	F	2019-08-04	2019-08-08	5	NEGATIVE	ALIVE
1589	2019	30	M	2019-08-06	2019-08-08	5	POSITIVE	ALIVE
1590	2019	6MNTH	F	2019-08-06	2019-08-08	6	NEGATIVE	ALIVE
1591	2019	57	M	2019-08-06	2019-08-08	6	NEGATIVE	ALIVE
1592	2019	3MNTH	M	2019-08-06	2019-08-08	8	NEGATIVE	ALIVE
1593	2019	29	F	2019-08-06	2019-08-08	8	NEGATIVE	ALIVE
1594	2019	43	F	2019-08-07	2019-08-08	7	NEGATIVE	ALIVE
1595	2019	49	F	2019-08-07	2019-08-08	7	NEGATIVE	ALIVE
1596	2019	19	M	2019-08-07	2019-08-08	7	NEGATIVE	ALIVE
1597	2019	67	F	2019-08-07	2019-08-08	9	NEGATIVE	ALIVE
1598	2019	26	F	2019-08-07	2019-08-08	9	NEGATIVE	ALIVE
1599	2019	62	F	2019-08-08	2019-08-28	11	NEGATIVE	ALIVE
1600	2019	34	F	2019-08-12	2019-08-28	7	NEGATIVE	ALIVE
1601	2019	39		2019-08-12	2019-08-28	7	NEGATIVE	ALIVE
1602	2019	12	M	2019-08-12	2019-08-28	9	NEGATIVE	ALIVE
1603	2019	35	M	2019-08-12	2019-08-28	9	POSITIVE	ALIVE
1604	2019	14	F	2019-08-13	2019-08-28	9	NEGATIVE	ALIVE
1605	2019	14	M	2019-08-13	2019-08-28	9	NEGATIVE	ALIVE
1606	2019	30	F	2019-08-17	2019-08-28	7	NEGATIVE	ALIVE
1607	2019	85	F	2019-08-17	2019-08-28	7	NEGATIVE	ALIVE
1608	2019	77	M	2019-08-17	2019-08-28	10	NEGATIVE	ALIVE
1609	2019	49	M	2019-08-17	2019-08-28	10	POSITIVE	ALIVE
1610	2019	24	M	2019-08-19	2019-08-28	8	POSITIVE	ALIVE
1611	2019	57	F	2019-08-19	2019-08-28	8	POSITIVE	DECEASED
1612	2019	40	M	2019-08-19	2019-08-28	8	NEGATIVE	ALIVE
1613	2019	26	F	2019-08-20	2019-08-28	7	POSITIVE	ALIVE
1614	2019	27	F	2019-08-20	2019-08-28	8	NEGATIVE	ALIVE
1615	2019	28	M	2019-08-20	2019-08-28	8	POSITIVE	ALIVE
1616	2019	22	M	2019-08-20	2019-08-28	10	POSITIVE	ALIVE
1617	2019	35	F	2019-08-21	2019-08-28	9	NEGATIVE	ALIVE
1618	2019	39	F	2019-08-21	2019-08-28	9	NEGATIVE	ALIVE
1619	2019	71	F	2019-08-21	2019-08-28	10	NEGATIVE	ALIVE
1620	2019	18	M	2019-08-21	2019-08-28	10	NEGATIVE	ALIVE
1621	2019	25	F	2019-08-24	2019-09-01	9	POSITIVE	DECEASED
1622	2019	34	M	2019-08-24	2019-09-01	9	NEGATIVE	ALIVE
1623	2019	86	F	2019-08-24	2019-09-01	9	NEGATIVE	ALIVE
1624	2019	39	F	2019-08-24	2019-09-07	9	POSITIVE	DECEASED
1625	2019	25	F	2019-08-27	2019-09-07	7	POSITIVE	ALIVE
1626	2019	25	F	2019-08-27	2019-09-07	7	NEGATIVE	ALIVE
1627	2019	53	M	2019-08-27	2019-09-07	7	POSITIVE	ALIVE
1628	2019	16DAYS	F	2019-08-27	2019-09-04	8	POSITIVE	DECEASED
1629	2019	79	M	2019-08-29	2019-09-04	6	NEGATIVE	ALIVE
1630	2019	73	M	2019-08-29	2019-09-04	6	NEGATIVE	ALIVE
1631	2019	49	M	2019-09-02	2019-09-04	4	NEGATIVE	ALIVE
1632	2019	41	F	2019-09-02	2019-09-04	4	NEGATIVE	ALIVE
1633	2019	14	F	2019-09-02	2019-09-04	4	NEGATIVE	ALIVE
1634	2019	8	M	2019-09-02	2019-09-04	4	NEGATIVE	ALIVE
1635	2019	35	F	2019-09-02	2019-09-04	4	NEGATIVE	ALIVE
1636	2019	5	M	2019-09-03	2019-09-04	4	NEGATIVE	ALIVE
1637	2019	12	M	2019-09-03	2019-09-04	4	NEGATIVE	ALIVE
1638	2019	13	M	2019-09-03	2019-09-04	4	NEGATIVE	ALIVE
1639	2019	19	M	2019-09-03	2019-09-04	4	NEGATIVE	ALIVE
1640	2019	3YRS 6MONTH	M	2019-09-03	2019-09-04	4	NEGATIVE	ALIVE
1641	2019	5	M	2019-09-03	2019-09-04	4	NEGATIVE	ALIVE
1642	2019	4	F	2019-09-05	2019-09-21	4	NEGATIVE	ALIVE
1643	2019	21	F	2019-09-05	2019-09-21	4	NEGATIVE	ALIVE
1644	2019	19	M	2019-09-05	2019-09-21	4	POSITIVE	ALIVE
1645	2019	23	M	2019-09-05	2019-09-21	6	NEGATIVE	ALIVE
1646	2019	18	M	2019-09-07	2019-09-21	4	NEGATIVE	ALIVE
1647	2019	37	M	2019-09-07	2019-09-21	4	NEGATIVE	ALIVE
1648	2019	38	F	2019-09-07	2019-09-21	4	NEGATIVE	ALIVE
1649	2019	24	F	2019-09-07	2019-09-21	6	NEGATIVE	ALIVE
1650	2019	30	F	2019-09-09	2019-09-21	4	NEGATIVE	ALIVE
1651	2019	35	F	2019-09-09	2019-09-21	4	NEGATIVE	ALIVE
1652	2019	26	M	2019-09-09	2019-09-21	5	NEGATIVE	ALIVE
1653	2019	38	F	2019-09-09	2019-09-21	5	POSITIVE	ALIVE
1654	2019	36	M	2019-09-09	2019-09-21	7	NEGATIVE	ALIVE
1655	2019	30	M	2019-09-09	2019-09-21	7	NEGATIVE	ALIVE
1656	2019	25	F	2019-09-09	2019-09-21	7	NEGATIVE	ALIVE
1657	2019	32	F	2019-09-10	2019-09-21	7	NEGATIVE	ALIVE
1658	2019	11	M	2019-09-10	2019-09-21	7	NEGATIVE	ALIVE
1659	2019	32	F	2019-09-10	2019-09-21	7	NEGATIVE	ALIVE
1660	2019	68	F	2019-09-10	2019-09-21	7	NEGATIVE	ALIVE
1661	2019	44	F	2019-09-11	2019-09-21	6	NEGATIVE	ALIVE
1662	2019	45	M	2019-09-10	2019-09-21	7	POSITIVE	ALIVE
1663	2019	19	F	2019-09-10	2019-09-21	7	NEGATIVE	ALIVE
1664	2019	42	M	2019-09-09	2019-09-21	8	NEGATIVE	ALIVE
1665	2019	32	M	2019-09-10	2019-09-21	7	NEGATIVE	ALIVE
1666	2019	73	M	2019-09-10	2019-09-21	8	NEGATIVE	ALIVE
1667	2019	57	F	2019-09-10	2019-09-21	8	NEGATIVE	ALIVE
1668	2019	41	F	2019-09-13	2019-09-21	8	NEGATIVE	ALIVE
1669	2019	25	F	2019-09-13	2019-09-21	8	POSITIVE	DECEASED
1670	2019	60	F	2019-09-13	2019-09-21	8	POSITIVE	ALIVE
1671	2019	55	F	2019-09-13	2019-09-21	8	POSITIVE	ALIVE
1672	2019	6	M	2019-09-13	2019-09-21	8	NEGATIVE	ALIVE
1673	2019	22	M	2019-09-13	2019-09-21	8	NEGATIVE	ALIVE
1674	2019	25	M	2019-09-13	2019-09-21	10	NEGATIVE	ALIVE
1675	2019	58	F	2019-09-13	2019-09-21	10	POSITIVE	ALIVE
1676	2019	1YRS 9MNTH	F	2019-09-13	2019-09-21	10	NEGATIVE	ALIVE
1677	2019	24	M	2019-09-15	2019-09-24	9	POSITIVE	DECEASED
1678	2019	34	F	2019-09-15	2019-09-24	9	POSITIVE	ALIVE
1679	2019	20	F	2019-09-15	2019-09-24	9	NEGATIVE	ALIVE
1680	2019	44	F	2019-09-15	2019-09-24	9	NEGATIVE	ALIVE
1681	2019	28	M	2019-09-15	2019-09-24	9	NEGATIVE	ALIVE
1682	2019	30	F	2019-09-15	2019-09-24	9	NEGATIVE	ALIVE
1683	2019	42	M	2019-09-15	2019-09-24	9	POSITIVE	ALIVE
1684	2019	7	M	2019-09-17	2019-09-24	8	NEGATIVE	ALIVE
1685	2019	3	M	2019-09-17	2019-09-24	8	NEGATIVE	ALIVE
1686	2019	16	F	2019-09-17	2019-09-24	8	NEGATIVE	ALIVE
1687	2019	22	F	2019-09-17	2019-09-24	9	NEGATIVE	ALIVE
1688	2019	19	M	2019-09-17	2019-09-24	9	NEGATIVE	ALIVE
1689	2019	90	M	2019-09-17	2019-09-24	9	NEGATIVE	ALIVE
1690	2019	80	F	2019-09-17	2019-09-27	10	POSITIVE	DECEASED
1691	2019	26	F	2019-09-17	2019-09-27	10	NEGATIVE	ALIVE
1692	2019	33	F	2019-09-17	2019-09-27	10	POSITIVE	ALIVE
1693	2019	33	M	2019-09-17	2019-09-27	10	NEGATIVE	ALIVE
1694	2019	32	F	2019-09-17	2019-09-28	11	NEGATIVE	DECEASED
1695	2019	36	M	2019-09-17	2019-09-28	11	NEGATIVE	ALIVE
1696	2019	38	F	2019-09-17	2019-09-28	11	NEGATIVE	ALIVE
1697	2019	11	F	2019-09-17	2019-09-28	11	NEGATIVE	ALIVE
1698	2019	13	M	2019-09-18	2019-09-28	10	NEGATIVE	ALIVE
1699	2019	12	M	2019-09-18	2019-09-28	12	NEGATIVE	ALIVE
1700	2019	24	F	2019-09-18	2019-09-28	12	NEGATIVE	ALIVE
1701	2019	25	F	2019-09-18	2019-09-28	12	NEGATIVE	ALIVE
1702	2019	35	F	2019-09-18	2019-09-28	13	NEGATIVE	ALIVE
1703	2019	32	F	2019-09-18	2019-09-28	13	NEGATIVE	ALIVE
1704	2019	11	M	2019-09-18	2019-09-28	13	NEGATIVE	ALIVE
1705	2019	42	F	2019-09-18	2019-09-28	13	NEGATIVE	ALIVE
1706	2019	10	M	2019-09-18	2019-09-28	13	NEGATIVE	ALIVE
1707	2019	35	M	2019-09-23	2019-09-28	9	NEGATIVE	ALIVE
1708	2019	70	M	2019-09-23	2019-09-28	9	NEGATIVE	ALIVE
1709	2019	35	M	2019-09-23	2019-09-28	11	NEGATIVE	ALIVE
1710	2019	25	M	2019-09-23	2019-09-28	11	NEGATIVE	ALIVE
1711	2019	68	F	2019-09-23	2019-09-28	11	POSITIVE	ALIVE
1712	2019	53	F	2019-09-23	2019-09-28	11	NEGATIVE	ALIVE
1713	2019	40	F	2019-09-23	2019-09-28	11	NEGATIVE	ALIVE
1714	2019	86	F	2019-09-23	2019-09-28	11	NEGATIVE	ALIVE
1715	2019	29	F	2019-09-28	2019-10-10	7	NEGATIVE	ALIVE
1716	2019	36	M	2019-09-28	2019-10-10	7	NEGATIVE	ALIVE
1717	2019	21	M	2019-09-28	2019-10-10	7	NEGATIVE	ALIVE
1718	2019	30	F	2019-09-28	2019-10-10	8	NEGATIVE	ALIVE
1719	2019	42	F	2019-09-28	2019-10-10	8	NEGATIVE	ALIVE
1720	2019	5MNTHS	M	2019-09-30	2019-10-10	9	NEGATIVE	ALIVE
1721	2019	45	F	2019-09-30	2019-10-10	9	NEGATIVE	ALIVE
1722	2019	11	M	2019-09-30	2019-10-10	9	NEGATIVE	ALIVE
1723	2019	52	F	2019-09-30	2019-10-10	9	NEGATIVE	ALIVE
1724	2019	30	F	2019-09-30	2019-10-10	9	POSITIVE	ALIVE
1725	2019	51	F	2019-09-30	2019-10-10	9	NEGATIVE	ALIVE
1726	2019	12	M	2019-09-30	2019-10-10	9	NEGATIVE	ALIVE
1727	2019	40	M	2019-09-30	2019-10-10	11	NEGATIVE	ALIVE
1728	2019	45	M	2019-09-30	2019-10-10	11	NEGATIVE	ALIVE
1729	2019	63	M	2019-09-30	2019-10-10	11	NEGATIVE	ALIVE
1730	2019	23	F	2019-09-30	2019-10-10	11	NEGATIVE	ALIVE
1731	2019	68	F	2019-09-30	2019-10-10	11	POSITIVE	ALIVE
1732	2019	35	F	2019-09-30	2019-10-10	11	NEGATIVE	ALIVE
1733	2019	45	M	2019-10-02	2019-10-16	12	NEGATIVE	ALIVE
1734	2019	21	M	2019-10-02	2019-10-16	12	NEGATIVE	ALIVE
1735	2019	65	F	2019-10-02	2019-10-16	12	NEGATIVE	ALIVE
1736	2019	80	F	2019-10-02	2019-10-16	12	NEGATIVE	ALIVE
1737	2019	13DAYS	M	2019-10-02	2019-10-16	14	POSITIVE	DECEASED
1738	2019	29	M	2019-10-02	2019-10-16	14	POSITIVE	ALIVE
1739	2019	1YRS 3MNTH	M	2019-10-02	2019-10-16	14	NEGATIVE	ALIVE
1740	2019	57	F	2019-10-02	2019-10-16	14	NEGATIVE	ALIVE
1741	2019	27	F	2019-10-02	2019-10-16	14	NEGATIVE	ALIVE
1742	2019	29	M	2019-10-02	2019-10-16	14	NEGATIVE	ALIVE
1743	2019	35	F	2019-10-02	2019-10-16	14	NEGATIVE	ALIVE
1744	2019	48	M	2019-10-02	2019-10-16	14	NEGATIVE	ALIVE
1745	2019	63	M	2019-10-05	2019-10-16	13	POSITIVE	ALIVE
1746	2019	20	M	2019-10-05	2019-10-16	13	POSITIVE	ALIVE
1747	2019	11MNTH	F	2019-10-05	2019-10-16	13	NEGATIVE	ALIVE
1748	2019	37	M	2019-10-05	2019-10-16	13	POSITIVE	ALIVE
1749	2019	85	F	2019-10-05	2019-10-16	13	NEGATIVE	ALIVE
1750	2019	52	M	2019-10-05	2019-10-16	13	NEGATIVE	ALIVE
1751	2019	21	M	2019-10-05	2019-10-16	13	NEGATIVE	ALIVE
1752	2019	75	F	2019-10-07	2019-10-16	14	NEGATIVE	ALIVE
1753	2019	42	M	2019-10-07	2019-10-16	14	NEGATIVE	ALIVE
1754	2019	18	F	2019-10-07	2019-10-16	14	NEGATIVE	ALIVE
1755	2019	39	M	2019-10-07	2019-10-16	14	NEGATIVE	ALIVE
1756	2019	30	M	2019-10-07	2019-10-16	15	NEGATIVE	ALIVE
1757	2019	37	F	2019-10-07	2019-10-16	15	NEGATIVE	ALIVE
1758	2019	3	F	2019-10-07	2019-10-16	15	NEGATIVE	ALIVE
1759	2019	39	F	2019-10-07	2019-10-16	15	NEGATIVE	ALIVE
1760	2019	25	M	2019-10-07	2019-10-16	15	NEGATIVE	ALIVE
1761	2019	85	F	2019-10-07	2019-10-23	15	POSITIVE	DECEASED
1762	2019	32	F	2019-10-07	2019-10-23	16	NEGATIVE	ALIVE
1763	2019	20	F	2019-10-07	2019-10-23	16	NEGATIVE	ALIVE
1764	2019	43	M	2019-10-07	2019-10-23	16	NEGATIVE	ALIVE
1765	2019	3DAYS	M	2019-10-10	2019-10-23	16	NEGATIVE	ALIVE
1766	2019	43	M	2019-10-10	2019-10-23	16	NEGATIVE	ALIVE
1767	2019	28	M	2019-10-10	2019-10-23	16	POSITIVE	ALIVE
1768	2019	11	M	2019-10-10	2019-10-23	16	NEGATIVE	ALIVE
1769	2019	10	F	2019-10-10	2019-10-23	16	NEGATIVE	ALIVE
1770	2019	29	M	2019-10-10	2019-10-23	18	POSITIVE	ALIVE
1771	2019	30	F	2019-10-10	2019-10-23	18	NEGATIVE	ALIVE
1772	2019	62	F	2019-10-10	2019-10-23	18	POSITIVE	ALIVE
1773	2019	3	M	2019-10-12	2019-10-23	18	NEGATIVE	ALIVE
1774	2019	38	F	2019-10-12	2019-10-23	18	NEGATIVE	ALIVE
1775	2019	37	M	2019-10-12	2019-10-23	18	NEGATIVE	ALIVE
1776	2019	28	F	2019-10-12	2019-10-23	18	NEGATIVE	ALIVE
1777	2019	38	F	2019-10-12	2019-10-23	18	NEGATIVE	ALIVE
1778	2019	45	M	2019-10-12	2019-10-23	18	NEGATIVE	ALIVE
1779	2019	8	F	2019-10-12	2019-10-23	18	NEGATIVE	ALIVE
1780	2019	8MNTH	F	2019-10-13	2019-10-23	18	NEGATIVE	ALIVE
1781	2019	38	F	2019-10-13	2019-10-23	18	NEGATIVE	ALIVE
1782	2019	38	M	2019-10-13	2019-10-23	18	POSITIVE	ALIVE
1783	2019	38	M	2019-10-13	2019-10-23	18	NEGATIVE	ALIVE
1784	2019	15	F	2019-10-13	2019-10-23	19	POSITIVE	ALIVE
1785	2019	65	F	2019-10-13	2019-10-23	19	NEGATIVE	ALIVE
1786	2019	17	M	2019-10-13	2019-10-23	19	NEGATIVE	ALIVE
1787	2019	34	F	2019-10-13	2019-10-23	19	POSITIVE	ALIVE
1788	2019	9	M	2019-10-13	2019-10-23	19	NEGATIVE	ALIVE
1789	2019	23	M	2019-10-14	2019-10-23	19	POSITIVE	ALIVE
1790	2019	3	M	2019-10-14	2019-10-23	19	NEGATIVE	ALIVE
1791	2019	10MNTH	M	2019-10-14	2019-10-23	21	NEGATIVE	ALIVE
1792	2019	32	F	2019-10-14	2019-10-23	21	NEGATIVE	ALIVE
1793	2019	25	M	2019-10-14	2019-10-23	21	NEGATIVE	ALIVE
1794	2019	7MNTH	M	2019-10-14	2019-10-23	21	NEGATIVE	ALIVE
1795	2019	16	M	2019-10-14	2019-10-23	21	NEGATIVE	ALIVE
1796	2019	45	F	2019-10-14	2019-10-23	21	NEGATIVE	ALIVE
1797	2019	23	M	2019-10-14	2019-11-07	21	POSITIVE	DECEASED
1798	2019	45	M	2019-10-14	2019-11-07	21	POSITIVE	ALIVE
1799	2019	18	M	2019-10-14	2019-11-07	21	NEGATIVE	ALIVE
1800	2019	20	M	2019-10-15	2019-11-07	23	NEGATIVE	ALIVE
1801	2019	6	M	2019-10-15	2019-11-07	23	POSITIVE	ALIVE
1802	2019	25	M	2019-10-15	2019-11-07	23	NEGATIVE	ALIVE
1803	2019	31	M	2019-10-15	2019-11-07	23	NEGATIVE	ALIVE
1804	2019	18	F	2019-10-15	2019-11-07	23	NEGATIVE	ALIVE
1805	2019	52	M	2019-10-15	2019-11-07	23	NEGATIVE	ALIVE
1806	2019	5	M	2019-10-15	2019-11-07	23	NEGATIVE	ALIVE
1807	2019	30	F	2019-10-15	2019-11-07	23	NEGATIVE	ALIVE
1808	2019	27	M	2019-10-15	2019-11-07	23	NEGATIVE	ALIVE
1809	2019	57	F	2019-10-16	2019-11-07	24	NEGATIVE	ALIVE
1810	2019	28	F	2019-10-16	2019-11-07	24	NEGATIVE	ALIVE
1811	2019	49	M	2019-10-16	2019-11-07	24	NEGATIVE	ALIVE
1812	2019		F	2019-10-16	2019-11-07	24	POSITIVE	ALIVE
1813	2019	26	M	2019-10-16	2019-11-07	24	NEGATIVE	ALIVE
1814	2019	5	F	2019-10-16	2019-11-07	24	NEGATIVE	ALIVE
1815	2019	8	F	2019-10-17	2019-11-07	25	NEGATIVE	ALIVE
1816	2019	3	F	2019-10-17	2019-11-07	25	NEGATIVE	ALIVE
1817	2019	32	F	2019-10-17	2019-11-07	25	NEGATIVE	ALIVE
1818	2019	46	F	2019-10-17	2019-11-07	25	NEGATIVE	ALIVE
1819	2019	43	F	2019-10-17	2019-11-07	25	NEGATIVE	ALIVE
1820	2019	15	F	2019-10-19	2019-11-12	25	POSITIVE	DECEASED
1821	2019	9	M	2019-10-19	2019-11-12	25	NEGATIVE	ALIVE
1822	2019	51	F	2019-10-19	2019-11-12	25	NEGATIVE	ALIVE
1823	2019	51	F	2019-10-19	2019-11-12	25	NEGATIVE	ALIVE
1824	2019	30	F	2019-10-19	2019-11-12	25	NEGATIVE	ALIVE
1825	2019	20	M	2019-10-19	2019-11-12	26	NEGATIVE	ALIVE
1826	2019	15	F	2019-10-19	2019-11-12	26	NEGATIVE	ALIVE
1827	2019	27	M	2019-10-19	2019-11-12	26	NEGATIVE	ALIVE
1828	2019	53	M	2019-10-19	2019-11-12	26	POSITIVE	ALIVE
1829	2019		F	2019-10-22	2019-11-12	23	POSITIVE	ALIVE
1830	2019	19	F	2019-10-22	2019-11-12	25	NEGATIVE	ALIVE
1831	2019	16	F	2019-10-22	2019-11-12	25	NEGATIVE	ALIVE
1832	2019	45	M	2019-10-22	2019-11-12	25	POSITIVE	ALIVE
1833	2019	8	F	2019-10-22	2019-11-12	25	NEGATIVE	ALIVE
1834	2019	29	M	2019-10-22	2019-11-12	25	NEGATIVE	ALIVE
1835	2019	2	F	2019-10-22	2019-11-12	25	NEGATIVE	ALIVE
1836	2019	8	M	2019-10-22	2019-11-12	25	NEGATIVE	ALIVE
1837	2019	55	F	2019-10-22	2019-11-12	25	NEGATIVE	ALIVE
1838	2019	25	M	2019-10-22	2019-11-12	25	NEGATIVE	DECEASED
1839	2019	52	M	2019-10-22	2019-11-12	25	NEGATIVE	ALIVE
1840	2019	44	F	2019-10-22	2019-11-19	25	POSITIVE	DECEASED
1841	2019	41	M	2019-10-22	2019-11-19	25	POSITIVE	ALIVE
1842	2019	33	M	2019-10-22	2019-11-19	25	POSITIVE	ALIVE
1843	2019	28	F	2019-10-25	2019-11-19	24	NEGATIVE	ALIVE
1844	2019	45	F	2019-10-25	2019-11-19	24	POSITIVE	ALIVE
1845	2019	13	M	2019-10-25	2019-11-19	24	NEGATIVE	ALIVE
1846	2019	65	M	2019-10-25	2019-11-19	25	NEGATIVE	ALIVE
1847	2019	44	F	2019-10-25	2019-11-19	25	NEGATIVE	ALIVE
1848	2019	67	F	2019-10-25	2019-11-19	25	NEGATIVE	ALIVE
1849	2019	78	M	2019-10-25	2019-11-22	25	POSITIVE	DECEASED
1850	2019	60	M	2019-10-25	2019-11-22	25	POSITIVE	ALIVE
1851	2019	13	M	2019-10-25	2019-11-22	26	POSITIVE	ALIVE
1852	2019	11	F	2019-10-25	2019-11-22	26	NEGATIVE	ALIVE
1853	2019	46	F	2019-10-25	2019-11-22	26	NEGATIVE	ALIVE
1854	2019	20	F	2019-10-25	2019-11-22	26	NEGATIVE	ALIVE
1855	2019	26	F	2019-10-29	2019-11-22	23	NEGATIVE	ALIVE
1856	2019	53	M	2019-10-29	2019-11-22	23	NEGATIVE	ALIVE
1857	2019	14	M	2019-10-29	2019-11-22	23	NEGATIVE	ALIVE
1858	2019	65	F	2019-10-29	2019-11-22	23	NEGATIVE	ALIVE
1859	2019	24	F	2019-10-29	2019-11-22	23	NEGATIVE	ALIVE
1860	2019	2	M	2019-10-29	2019-11-22	23	POSITIVE	ALIVE
1861	2019	8	F	2019-10-29	2019-11-22	23	NEGATIVE	ALIVE
1862	2019	2	F	2019-10-29	21/11/2019	23	PROBABLE	DECEASED
1863	2019	35	M	2019-10-29	21/11/2019	23	NEGATIVE	ALIVE
1864	2019	64	M	2019-10-29	21/11/2019	23	NEGATIVE	ALIVE
1865	2019	22	M	2019-10-30	21/11/2019	23	NEGATIVE	ALIVE
1866	2019	25	M	2019-10-30	21/11/2019	23	NEGATIVE	ALIVE
1867	2019	67	M	2019-10-30	21/11/2019	23	NEGATIVE	ALIVE
1868	2019	17	M	2019-10-30	21/11/2019	23	NEGATIVE	ALIVE
1869	2019	7	F	2019-10-30	21/11/2019	23	NEGATIVE	ALIVE
1870	2019	27	M	2019-11-01	21/11/2019	21	NEGATIVE	ALIVE
1871	2019	19	F	2019-11-01	21/11/2019	21	NEGATIVE	ALIVE
1872	2019	27	M	2019-11-01	21/11/2019	22	NEGATIVE	ALIVE
1873	2019	46	M	2019-11-01	21/11/2019	22	NEGATIVE	ALIVE
1874	2019	35	M	2019-11-01	21/11/2019	22	NEGATIVE	ALIVE
1875	2019	52	M	2019-11-01	21/11/2019	22	NEGATIVE	ALIVE
1876	2019	28	F	2019-11-04	21/11/2019	21	POSITIVE	ALIVE
1877	2019	9	M	2019-11-04	21/11/2019	21	NEGATIVE	ALIVE
1878	2019	45	M	2019-11-04	21/11/2019	21	NEGATIVE	ALIVE
1879	2019	8	F	2019-11-04	21/11/2019	21	NEGATIVE	ALIVE
1880	2019	30	M	2019-11-04	21/11/2019	21	NEGATIVE	ALIVE
1881	2019	30	F	2019-11-04	21/11/2019	21	NEGATIVE	ALIVE
1882	2019	42	M	2019-11-04	21/11/2019	21	POSITIVE	ALIVE
1883	2019	30	F	2019-11-04	21/11/2019	21	NEGATIVE	ALIVE
1884	2019	6	F	2019-11-04	21/11/2019	21	NEGATIVE	ALIVE
1885	2019	52	F	2019-11-05	2019-12-28	21	POSITIVE	DECEASED
1886	2019	25	M	2019-11-05	2019-12-28	21	POSITIVE	ALIVE
1887	2019	24	M	2019-11-05	2019-12-28	21	NEGATIVE	ALIVE
1888	2019	3	M	2019-11-05	2019-12-28	21	NEGATIVE	ALIVE
1889	2019	45	M	2019-11-06	2019-12-28	22	NEGATIVE	ALIVE
1890	2019	28	F	2019-11-06	2019-12-28	22	NEGATIVE	ALIVE
1891	2019	31	F	2019-11-06	2019-12-28	22	NEGATIVE	ALIVE
1892	2019	20	F	2019-11-06	2019-12-28	22	POSITIVE	ALIVE
1893	2019	33	F	2019-11-06	2019-12-28	22	NEGATIVE	ALIVE
1894	2019	65	F	2019-11-06	2019-12-28	22	NEGATIVE	ALIVE
1895	2019	50	M	2019-11-06	2019-12-28	22	NEGATIVE	ALIVE
1896	2019	16	F	2019-11-06	2019-12-28	22	POSITIVE	ALIVE
1897	2019	25	M	2019-11-06	2019-12-28	22	NEGATIVE	ALIVE
1898	2019	54	F	2019-11-10	2019-12-28	20	NEGATIVE	ALIVE
1899	2019	21	F	2019-11-10	2019-12-28	20	NEGATIVE	ALIVE
1900	2019	20	M	2019-11-10	2019-12-28	22	NEGATIVE	ALIVE
1901	2019	16	F	2019-11-10	2019-12-28	22	NEGATIVE	ALIVE
1902	2019	18DAYS	M	2019-11-10	2019-12-28	22	POSITIVE	ALIVE
1903	2019	3	F	2019-11-10	2019-12-28	22	POSITIVE	ALIVE
1904	2019	19	M	2019-11-10	2019-12-28	22	POSITIVE	ALIVE
1905	2019		F	2019-11-12	2019-12-28	21	NEGATIVE	ALIVE
1906	2019	4	F	2019-11-12	2019-12-28	21	NEGATIVE	ALIVE
1907	2019	4	F	2019-11-12	2019-12-28	21	POSITIVE	ALIVE
1908	2019	16	F	2019-11-12	2019-12-28	21	NEGATIVE	ALIVE
1909	2019	7	F	2019-11-12	2019-12-28	21	POSITIVE	ALIVE
1910	2019		M	2019-11-12	2019-12-03	21	PROBABLE	DECEASED
1911	2019	25	F	2019-11-13	2019-12-03	20	NEGATIVE	ALIVE
1912	2019	18	M	2019-11-13	2019-12-03	20	NEGATIVE	ALIVE
1913	2019	58	F	2019-11-13	2019-12-03	20	NEGATIVE	ALIVE
1914	2019	65	F	2019-11-13	2019-12-03	20	NEGATIVE	ALIVE
1915	2019	59	F	2019-11-13	2019-12-03	20	POSITIVE	ALIVE
1916	2019	6MNTH	F	2019-11-13	2019-12-03	20	NEGATIVE	ALIVE
1917	2019	28	M	2019-11-13	2019-12-03	20	NEGATIVE	ALIVE
1918	2019	22	F	2019-11-14	2019-12-03	22	NEGATIVE	ALIVE
1919	2019	14MNTH	M	2019-11-14	2019-12-03	22	NEGATIVE	ALIVE
1920	2019	7YRS	F	2019-11-14	2019-12-03	22	NEGATIVE	ALIVE
1921	2019	38	F	2019-11-14	2019-12-03	22	NEGATIVE	ALIVE
1922	2019	47	F	2019-11-14	2019-12-03	22	POSITIVE	ALIVE
1923	2019	21	M	2019-11-14	2019-12-03	22	NEGATIVE	ALIVE
1924	2019	2	F	2019-11-14	2019-12-03	22	NEGATIVE	ALIVE
1925	2019	21	F	2019-11-14	2019-12-03	22	NEGATIVE	ALIVE
1926	2019	35	F	2019-11-14	2019-12-03	22	NEGATIVE	ALIVE
1927	2019	19	F	2019-11-17	2019-12-03	21	NEGATIVE	ALIVE
1928	2019	35	F	2019-11-17	2019-12-03	21	NEGATIVE	ALIVE
1929	2019	2	F	2019-11-17	2019-12-03	21	NEGATIVE	ALIVE
1930	2019	19	F	2019-11-17	2019-12-03	21	NEGATIVE	ALIVE
1931	2019	43	M	2019-11-17	2019-12-03	21	POSITIVE	ALIVE
1932	2019	63	F	2019-11-17	2019-12-03	21	POSITIVE	ALIVE
1933	2019	16	F	2019-11-17	2019-12-03	21	NEGATIVE	ALIVE
1934	2019	19	M	2019-11-17	2019-12-03	21	NEGATIVE	ALIVE
1935	2019	19	F	2019-11-17	2019-12-03	21	POSITIVE	ALIVE
1936	2019	22	F	2019-11-17	2019-12-03	21	NEGATIVE	ALIVE
1937	2019	24	M	2019-11-18	2019-12-03	21	NEGATIVE	ALIVE
1938	2019	23	F	2019-11-18	2019-12-03	21	NEGATIVE	ALIVE
1939	2019	16	F	2019-11-18	2019-12-03	21	NEGATIVE	ALIVE
1940	2019	27	F	2019-11-18	2019-12-03	21	NEGATIVE	ALIVE
1941	2019	10	F	2019-11-18	2019-12-03	22	NEGATIVE	ALIVE
1942	2019	19	M	2019-11-18	2019-12-03	22	NEGATIVE	ALIVE
1943	2019	84	F	2019-11-18	2019-12-03	22	NEGATIVE	ALIVE
1944	2019	33	M	2019-11-18	2019-12-03	22	NEGATIVE	ALIVE
1945	2019	31	M	2019-11-18	2019-12-03	22	NEGATIVE	ALIVE
1946	2019	32	F	2019-11-18	2019-12-03	22	NEGATIVE	ALIVE
1947	2019	14	M	2019-11-18	2019-12-03	23	NEGATIVE	ALIVE
1948	2019	74	M	2019-11-18	2019-12-03	23	POSITIVE	ALIVE
1949	2019	31	F	2019-11-18	2019-12-03	23	NEGATIVE	ALIVE
1950	2019	7	M	2019-11-18	2019-12-03	23	NEGATIVE	ALIVE
1951	2019	25	M	2019-11-18	2019-12-03	23	POSITIVE	ALIVE
1952	2019	3	M	2019-11-19	2019-12-03	23	NEGATIVE	ALIVE
1953	2019	64	F	2019-11-20	2019-12-03	22	POSITIVE	ALIVE
1954	2019	18	F	2019-11-19	2019-12-03	23	NEGATIVE	ALIVE
1955	2019	39	M	2019-11-19	2019-12-03	23	NEGATIVE	ALIVE
1956	2019	20	F	2019-11-19	2019-12-03	23	NEGATIVE	ALIVE
1957	2019	1Y 5MNTH	M	2019-11-19	2019-12-03	23	NEGATIVE	ALIVE
1958	2019	44	F	2019-11-19	2019-12-03	23	NEGATIVE	ALIVE
1959	2019	50	M	2019-11-19	2019-12-03	23	NEGATIVE	ALIVE
1960	2019	32	M	2019-11-20	2019-12-03	23	NEGATIVE	ALIVE
1961	2019	35	F	2019-11-20	2019-12-03	23	NEGATIVE	ALIVE
1962	2019	32	F	2019-11-20	2019-12-03	23	NEGATIVE	ALIVE
1963	2019	20	M	2019-11-20	2019-12-03	23	NEGATIVE	ALIVE
1964	2019	42	F	2019-11-24	2019-12-16	22	POSITIVE	DECEASED
1965	2019	70	M	2019-11-24	2019-12-18	22	POSITIVE	DECEASED
1966	2019	16	F	2019-11-24	2019-12-18	22	NEGATIVE	ALIVE
1967	2019	70	M	2019-11-24	2019-12-18	22	NEGATIVE	ALIVE
1968	2019	31	M	2019-11-24	2019-12-18	22	NEGATIVE	ALIVE
1969	2019		M	2019-11-25	2019-12-18	22	NEGATIVE	ALIVE
1970	2019	21	F	2019-11-25	2019-12-18	22	NEGATIVE	ALIVE
1971	2019	6	F	2019-11-25	2019-12-18	22	NEGATIVE	ALIVE
1972	2019	39	F	2019-11-25	2019-12-18	22	NEGATIVE	ALIVE
1973	2019	20	F	2019-11-25	2019-12-18	22	NEGATIVE	ALIVE
1974	2019	22	M	2019-11-25	2019-12-18	22	NEGATIVE	ALIVE
1975	2019	24	M	2019-11-25	2019-12-18	22	POSITIVE	ALIVE
1976	2019	48	F	2019-11-25	2019-12-18	22	NEGATIVE	ALIVE
1977	2019	31	F	2019-11-25	2019-12-18	22	NEGATIVE	ALIVE
1978	2019	68	M	2019-11-25	2019-12-18	23	NEGATIVE	ALIVE
1979	2019	22	M	2019-11-26	2019-12-18	23	POSITIVE	ALIVE
1980	2019	45	F	2019-11-26	2019-12-18	23	POSITIVE	ALIVE
1981	2019	32	M	2019-11-26	2019-12-18	23	NEGATIVE	ALIVE
1982	2019	15	M	2019-11-26	2019-12-18	23	NEGATIVE	ALIVE
1983	2019	31	M	2019-11-26	2019-12-18	24	NEGATIVE	ALIVE
1984	2019	36	M	2019-11-26	2019-12-18	24	POSITIVE	ALIVE
1985	2019	33	M	2019-11-26	2019-12-18	24	POSITIVE	DECEASED
1986	2019	70	M	2019-11-26	2019-12-18	24	NEGATIVE	ALIVE
1987	2019			2019-11-26	2019-12-18	24	POSITIVE	ALIVE
1988	2019	16	F	2019-11-28	2019-12-18	26	POSITIVE	ALIVE
1989	2019	20	M	2019-11-28	2019-12-18	26	NEGATIVE	ALIVE
1990	2019	6	F	2019-11-28	2019-12-18	26	NEGATIVE	ALIVE
1991	2019	21	M	2019-11-28	2019-12-18	26	NEGATIVE	ALIVE
1992	2019	29	F	2019-11-28	2019-12-18	26	NEGATIVE	ALIVE
1993	2019	96	F	2019-11-28	2019-12-18	26	NEGATIVE	ALIVE
1994	2019	25	F	2019-11-28	2019-12-18	26	NEGATIVE	ALIVE
1995	2019	20	F	2019-11-28	2019-12-18	26	NEGATIVE	ALIVE
1996	2019	15	F	2019-11-28	2019-12-18	26	NEGATIVE	ALIVE
1997	2019		M	2019-11-28	2019-12-18	26	NEGATIVE	ALIVE
1998	2019	12	M	2019-11-28	2019-12-18	26	NEGATIVE	ALIVE
1999	2019	29	F	2019-11-28	2019-12-18	26	NEGATIVE	ALIVE
[truncated: 2,549 more rows]
